# Supplementary material for: Co-expression network analysis identifies a gene signature as a predictive biomarker for energy metabolism in osteosarcoma
Source: Cancer Cell Int. 2020 Jun 22;20:259. doi: 10.1186/s12935-020-01352-2 (PMC7310058; doi:10.1186/s12935-020-01352-2)
Supplement: Supplementary file 1 — Additional file 1: Table S1. Genes in the yellowlight module. [file 12935_2020_1352_MOESM1_ESM.doc]

ID	entrezID
ATRX	546
RPGR	6103
FANCB	2187
MID1	4281
LIMK2	3985
TXNRD2	10587
TTC3	7267
ZNF324B	388569
ZNF135	7694
NUDT17	200035
ZFPM2	23414
FAM200A	221786
CASD1	64921
REL	5966
MTDH	92140
SLC4A9	83697
ZRANB3	84083
GRK4	2868
TP63	8626
ASPDH	554235
RIMS1	22999
CXorf56	63932
RNPC3	55599
KIF26B	55083
SNX25	83891
WWC2	80014
RAD54B	25788
FBXO8	26269
OGN	4969
PARVB	29780
STK4	6789
CTHRC1	115908
MAGED4	728239
KAL1	NA
PCDHGA10	56106
LPIN1	23175
RBMXL1	494115
AKT3	10000
GALNT15	117248
FRMD4A	55691
RHOJ	57381
SIPA1L2	57568
OSBPL10	114884
SDC1	6382
GPD2	2820
MYO1H	283446
DDAH1	23576
AZI2	64343
APPL1	26060
MALRD1	340895
PLXNA4	91584
TMEM256-PLSCR3	100529211
SETD5	55209
GXYLT2	727936
NEK3	4752
BBS9	27241
CCDC7	79741
THUMPD2	80745
MAGI1	9223
TPBGL	100507050
PLGLB1	5343
PXK	54899
TENM2	57451
CDK14	5218
MFAP2	4237
NAALADL1	10004
PKIB	5570
PAPOLG	64895
COL8A1	1295
ROBO1	6091
EML6	400954
ACTG2	72
SPON1	10418
VEPH1	79674
IL1R2	7850
ERMAP	114625
SOCS7	30837
GSKIP	51527
SPOP	8405
ASAH2B	653308
KIAA1109	84162
AEBP2	121536
EPM2AIP1	9852
POT1	25913
LMCD1	29995
ENSG00000268643	NA
TMF1	7110
PXDN	7837
BCL9	607
CUBN	8029
PRICKLE2	166336
ANO7	50636
PHF20L1	51105
GOLGA4	2803
ADAMTSL1	92949
ADD3	120
LYVE1	10894
VSIG10	54621
ASPN	54829
ECM2	1842
KIAA1462	NA
ITGA9	3680
BNC2	54796
OGFRL1	79627
KCNMA1	3778
TIMM10B	26515
ALS2	57679
KIAA1549L	25758
PAMR1	25891
NAT10	55226
TENM4	26011
CCDC146	57639
TAGLN	6876
PRDM10	56980
SDPR	NA
C2CD5	9847
CNTN1	1272
TWF1	5756
KMT2D	8085
ATF1	466
CCAR1	55749
ZNF717	100131827
CHURC1-FNTB	100529261
C14orf37	NA
DACT1	51339
FBLN5	10516
NDRG3	57446
SFRP4	6424
FGF7	2252
CAMSAP1	157922
PABPC1	26986
SMIM22	440335
TSPAN5	10098
TERF2	7014
ZNF69	7620
FAM132B	NA
KMT2E	55904
EIF4E3	317649
PRKAR2A	5576
LAIR1	3903
