# Supplementary material for: Co-expression network analysis identifies a gene signature as a predictive biomarker for energy metabolism in osteosarcoma
Source: Cancer Cell Int. 2020 Jun 22;20:259. doi: 10.1186/s12935-020-01352-2 (PMC7310058; doi:10.1186/s12935-020-01352-2)
Supplement: Supplementary file 2 — Additional file 2: Table S2. Genes in the pink module. [file 12935_2020_1352_MOESM2_ESM.doc]

ID	entrezID
ATP6AP1	537
DNASE1L1	1774
SLC9A7	84679
CHST7	56548
CYTH4	27128
APOL4	80832
TBC1D10A	83874
TPST2	8459
CHCHD10	400916
ATP6V1E1	529
SELM	NA
CSTB	1476
CLIC6	54102
CTSZ	1522
MMP9	4318
CTSA	5476
PIGT	51604
ADA	100
SRC	6714
MYL9	10398
EDEM2	55741
CST3	1471
DCSTAMP	81501
DUSP4	1846
GNAI2	2771
ATP6V1H	51606
SLC18B1	116843
HSD3B7	80270
AGAP3	116988
ADAMDEC1	27299
ARSA	410
ATP6V1F	9296
SPR	6697
CHCHD2	51142
PRSS36	146547
GSTK1	373156
WNT2B	7482
GLA	2717
UTS2	10911
TUBA8	51807
CDKN1A	1026
EEPD1	80820
MID1IP1	58526
RRAS	6237
MYO1E	4643
ATP6V0E1	8992
EOGT	285203
PLEKHB2	55041
FRAT1	10023
SLC39A8	64116
SLC45A3	85414
RASA4B	100271927
GALE	2582
RHOF	54509
HEXB	3074
SNX10	29887
SQRDL	NA
OSCAR	126014
MAPK13	5603
ATP6V1B2	526
CXCL5	6374
CTGF	1490
FOLR2	2350
SLC22A1	6580
SLC35F6	54978
PSTPIP1	9051
RNF19B	127544
OSTM1	28962
ARPC1B	10095
ZGLP1	100125288
RPS6KA2	6196
CALM3	808
HPCAL1	3241
PAGE1	8712
KIAA1598	NA
ANPEP	290
LAT2	7462
CD53	963
KIAA0040	9674
GTSF1	121355
HTRA3	94031
F5	2153
FAM78B	149297
ATP6V0D2	245972
PTPRE	5791
SLAMF6	114836
ARHGAP9	64333
WNT3	7473
CAP1	10487
SLC39A1	27173
ETHE1	23474
CTSC	1075
GHDC	84514
IGSF21	84966
FCER1G	2207
TMEM251	26175
EPDR1	54749
ATP6V0B	533
IFI30	10437
SNX17	9784
ATRAID	51374
BIRC3	330
STAP2	55620
VASP	7408
SLC30A2	7780
TRADD	8717
EFHD2	79180
SH3BGRL3	83442
EVI2B	2124
HYAL1	3373
CD84	8832
GNA15	2769
ARRB1	408
NEURL3	93082
FAM214B	80256
SLC9B2	133308
HK1	3098
ST3GAL6	10402
TMED3	23423
CPPED1	55313
CD63	967
CD33	945
FUCA2	2519
PDZD11	51248
LACTB	114294
DBNL	28988
ARSB	411
F11R	50848
LASP1	3927
RIN3	79890
ACER3	55331
GM2A	2760
TNFSF11	8600
RELL2	285613
TMEM110	NA
TM4SF19	116211
PTK2B	2185
GSTM4	2948
CBLB	868
CSF1	1435
RHOC	389
TNIP1	10318
C10orf128	NA
TWF2	11344
SLCO4A1	28231
RNPEP	6051
KIRREL2	84063
SH3GL2	6456
GPR68	8111
PPIC	5480
CAPG	822
VAMP8	8673
NFATC1	4772
SUCNR1	56670
PRCD	768206
CD58	965
CREG2	200407
SH3RF3	344558
STEAP3	55240
DBI	1622
NINJ2	4815
LXN	56925
WWC1	23286
FAM109A	NA
GPR137B	7107
DPP4	1803
AK5	26289
SLAMF7	57823
PIK3CB	5291
STRADB	55437
GNS	2799
VWA5A	4013
SERPINA5	5104
TMEM255B	348013
RNASE6	6039
TMBIM6	7009
MAGEC2	51438
GLB1	2720
TNFRSF14	8764
TKT	7086
APOBR	55911
CD4	920
CCR1	1230
PRR13	54458
ENSG00000267645	NA
CCRL2	9034
VASH1	22846
PHLDA2	7262
ATP6V1A	523
TFEC	22797
MICAL1	64780
FRAT2	23401
CHST13	166012
TSPAN15	23555
LILRA6	79168
MYL12B	103910
RASSF4	83937
SDSL	113675
C1QTNF1	114897
HADHA	3030
HS1BP3	64342
LILRB4	11006
OSTF1	26578
FERMT3	83706
LAPTM5	7805
SLC4A2	6522
CD72	971
WDFY4	57705
GGT1	2678
PCTP	58488
SLC37A2	219855
SEMA4D	10507
DIRAS2	54769
ATP6V1G1	9550
CACNA2D4	93589
DOK3	79930
C9orf16	79095
GBGT1	26301
FBXO18	NA
TTYH2	94015
RUFY4	285180
APBB1IP	54518
TSPAN11	441631
CYSTM1	84418
EXT1	2131
TMEM206	55248
HRH2	3274
CLYBL	171425
JDP2	122953
SLC29A3	55315
PSAP	5660
CHST3	9469
RNLS	55328
GOT1	2805
KCNIP2	30819
RGS10	6001
LHPP	64077
TMEM8A	58986
CTSD	1509
SLC22A18	5002
RHOG	391
CCDC115	84317
TPP1	1200
NRIP3	56675
ZNF267	10308
TMEM86A	144110
IGSF22	283284
FJX1	24147
TP53I11	9537
GPX1	2876
STRIP2	57464
BLVRA	644
EHBP1L1	254102
MLX	6945
PTPRO	5800
UNC93B1	81622
TCIRG1	10312
CD300C	10871
RAB38	23682
CTSK	1513
CLEC4A	50856
ORAI3	93129
ANGPTL6	83854
PERP	64065
SPOCD1	90853
VDR	7421
TUBA1C	84790
CA2	760
IGFBP6	3489
HOXC8	3224
RAC2	5880
PIK3AP1	118788
GLIPR1	11010
GNPTAB	79158
SELPLG	6404
PSEN2	5664
MFSD7	NA
SCARF1	8578
PTPRJ	5795
CRYL1	51084
MLKL	197259
SLC46A3	283537
NHLRC3	387921
DNAJC15	29103
ITM2B	9445
ARL11	115761
TDRD3	81550
S100A3	6274
ACO2	50
AKAP6	9472
THOP1	7064
GRN	2896
GMIP	51291
PLEK2	26499
NPC2	10577
IFI27L2	83982
CD68	968
CSRP1	1465
FXYD5	53827
CKB	1152
ABCA7	10347
IGSF3	3321
PLCB2	5330
LCP1	3936
DGKI	9162
TPGS2	25941
PLEKHO2	80301
CD276	80381
SEMA7A	8482
GALNT6	11226
ATP6V0C	527
HCFC1R1	54985
NUBP1	4682
TXNDC11	51061
NTAN1	123803
HS3ST2	9956
CLDN23	137075
LAT	27040
C16orf93	NA
MMP19	4327
CD163L1	283316
USB1	79650
NDRG4	65009
CKLF	51192
ATP6V0D1	9114
PPP1R9B	84687
CYBA	1535
CDH15	1013
OCSTAMP	128506
RILP	83547
PFN1	5216
RNASEK	440400
CLDN7	1366
CSF1R	1436
TNFRSF11A	8792
EVI2A	2123
BLOC1S3	388552
ITGB3	3690
MFSD5	84975
TYROBP	7305
SIGLEC15	284266
MRC2	9902
GLRX	2745
MATK	4145
SPI1	6688
SEMA6B	10501
ICAM1	3383
ACP5	54
NAGA	4668
PVRL2	NA
GIPR	2696
MBOAT7	79143
