# Supplementary material for: Co-expression network analysis identifies a gene signature as a predictive biomarker for energy metabolism in osteosarcoma
Source: Cancer Cell Int. 2020 Jun 22;20:259. doi: 10.1186/s12935-020-01352-2 (PMC7310058; doi:10.1186/s12935-020-01352-2)
Supplement: Supplementary file 3 — Additional file 3: Table S3. GO terms for the genes in the yellowlight module. [file 12935_2020_1352_MOESM3_ESM.doc]

ID	Description	GeneRatio	BgRatio	pvalue	p.adjust	qvalue	geneID	Count
GO:0005201	extracellular matrix structural constituent	8/120	155/17632	1.08786972045616e-05	0.00318745828093656	0.0031032915183539	4969/115908/4237/1295/10418/7837/54829/10516	8
GO:0098505	G-rich strand telomeric DNA binding	2/120	11/17632	0.00242699554161203	0.222272502324059	0.216403262546506	25913/7014	2
GO:0019207	kinase regulator activity	6/120	208/17632	0.00300639185700361	0.222272502324059	0.216403262546506	6789/5570/30837/51527/57679/5576	6
GO:0043047	single-stranded telomeric DNA binding	2/120	13/17632	0.00341142433096142	0.222272502324059	0.216403262546506	25913/7014	2
GO:0051018	protein kinase A binding	3/120	48/17632	0.0042543897776016	0.222272502324059	0.216403262546506	51527/51339/5576	3
GO:0098847	sequence-specific single stranded DNA binding	2/120	15/17632	0.00455165533769404	0.222272502324059	0.216403262546506	25913/7014	2
GO:0019887	protein kinase regulator activity	5/120	180/17632	0.0077777683579448	0.262090963517232	0.255170293203413	6789/5570/51527/57679/5576	5
GO:0004860	protein kinase inhibitor activity	3/120	62/17632	0.00868444870716643	0.262090963517232	0.255170293203413	5570/51527/5576	3
GO:0008022	protein C-terminus binding	5/120	187/17632	0.00908702012580395	0.262090963517232	0.255170293203413	6382/9223/10516/26986/7014	5
GO:0030021	extracellular matrix structural constituent conferring compression resistance	2/120	22/17632	0.00970757066553371	0.262090963517232	0.255170293203413	4969/54829	2
GO:0019210	kinase inhibitor activity	3/120	66/17632	0.0103037818280742	0.262090963517232	0.255170293203413	5570/51527/5576	3
GO:0005518	collagen binding	3/120	67/17632	0.0107341008949037	0.262090963517232	0.255170293203413	54829/1842/3680	3
GO:0030507	spectrin binding	2/120	28/17632	0.0154694538772457	0.348657691233307	0.339451174148469	120/157922	2
GO:0043539	protein serine/threonine kinase activator activity	2/120	30/17632	0.0176458367757615	0.369302155378436	0.3595505087392	6789/57679	2
GO:0030291	protein serine/threonine kinase inhibitor activity	2/120	33/17632	0.0211372970032217	0.408145395537366	0.397368069662749	5570/5576	2
GO:0003713	transcription coactivator activity	6/120	321/17632	0.0225558316728048	0.408145395537366	0.397368069662749	23414/92140/23175/607/8085/55749	6
GO:0017147	Wnt-protein binding	2/120	36/17632	0.0248901772261233	0.408145395537366	0.397368069662749	115908/6424	2
GO:0003779	actin binding	7/120	421/17632	0.0250737785654354	0.408145395537366	0.397368069662749	29780/283446/54899/120/3778/6876/5756	7
GO:0042162	telomeric DNA binding	2/120	38/17632	0.0275314616502411	0.424564119132665	0.413353246937137	25913/7014	2
GO:0018024	histone-lysine N-methyltransferase activity	2/120	45/17632	0.0376006187200345	0.47372981073379	0.461220688733096	8085/55904	2
GO:0140097	catalytic activity, acting on DNA	4/120	185/17632	0.0376973690440538	0.47372981073379	0.461220688733096	546/84083/25788/7014	4
GO:0003678	DNA helicase activity	2/120	50/17632	0.0455215928418897	0.47372981073379	0.461220688733096	546/25788	2
GO:0042054	histone methyltransferase activity	2/120	58/17632	0.0593258539012749	0.47372981073379	0.461220688733096	8085/55904	2
GO:0008168	methyltransferase activity	4/120	216/17632	0.0601552459556736	0.47372981073379	0.461220688733096	80745/56980/8085/55904	4
GO:0016279	protein-lysine N-methyltransferase activity	2/120	61/17632	0.0648296296015002	0.47372981073379	0.461220688733096	8085/55904	2
GO:0017128	phospholipid scramblase activity	1/120	10/17632	0.0660274421121179	0.47372981073379	0.461220688733096	50636	1
GO:0031419	cobalamin binding	1/120	10/17632	0.0660274421121179	0.47372981073379	0.461220688733096	8029	1
GO:0032357	oxidized purine DNA binding	1/120	10/17632	0.0660274421121179	0.47372981073379	0.461220688733096	25913	1
GO:0051011	microtubule minus-end binding	1/120	10/17632	0.0660274421121179	0.47372981073379	0.461220688733096	157922	1
GO:0016278	lysine N-methyltransferase activity	2/120	62/17632	0.0667011356313113	0.47372981073379	0.461220688733096	8085/55904	2
GO:0016741	transferase activity, transferring one-carbon groups	4/120	228/17632	0.0704007643805387	0.47372981073379	0.461220688733096	80745/56980/8085/55904	4
GO:0001085	RNA polymerase II transcription factor binding	3/120	140/17632	0.0704677642214793	0.47372981073379	0.461220688733096	23414/92140/51339	3
GO:0016668	oxidoreductase activity, acting on a sulfur group of donors, NAD(P) as acceptor	1/120	11/17632	0.072387486769169	0.47372981073379	0.461220688733096	10587	1
GO:0016813	hydrolase activity, acting on carbon-nitrogen (but not peptide) bonds, in linear amidines	1/120	11/17632	0.072387486769169	0.47372981073379	0.461220688733096	23576	1
GO:0017154	semaphorin receptor activity	1/120	11/17632	0.072387486769169	0.47372981073379	0.461220688733096	91584	1
GO:0032356	oxidized DNA binding	1/120	11/17632	0.072387486769169	0.47372981073379	0.461220688733096	25913	1
GO:0034713	type I transforming growth factor beta receptor binding	1/120	11/17632	0.072387486769169	0.47372981073379	0.461220688733096	83891	1
GO:0005548	phospholipid transporter activity	2/120	65/17632	0.0724217867827937	0.47372981073379	0.461220688733096	114884/50636	2
GO:0140030	modification-dependent protein binding	3/120	142/17632	0.0728551345845624	0.47372981073379	0.461220688733096	546/84083/55904	3
GO:0003964	RNA-directed DNA polymerase activity	1/120	12/17632	0.0787045801002905	0.47372981073379	0.461220688733096	7014	1
GO:0043422	protein kinase B binding	1/120	12/17632	0.0787045801002905	0.47372981073379	0.461220688733096	26060	1
GO:0003714	transcription corepressor activity	4/120	238/17632	0.0795807138398353	0.47372981073379	0.461220688733096	23414/121536/29995/55749	4
GO:0003684	damaged DNA binding	2/120	69/17632	0.0802850370499575	0.47372981073379	0.461220688733096	8626/25913	2
GO:0008017	microtubule binding	4/120	240/17632	0.0814853154041721	0.47372981073379	0.461220688733096	4281/55083/400954/157922	4
GO:0035064	methylated histone binding	2/120	71/17632	0.0843120872689275	0.47372981073379	0.461220688733096	546/55904	2
GO:0140034	methylation-dependent protein binding	2/120	71/17632	0.0843120872689275	0.47372981073379	0.461220688733096	546/55904	2
GO:0004652	polynucleotide adenylyltransferase activity	1/120	13/17632	0.0849790097477344	0.47372981073379	0.461220688733096	64895	1
GO:0008195	phosphatidate phosphatase activity	1/120	13/17632	0.0849790097477344	0.47372981073379	0.461220688733096	23175	1
GO:0008494	translation activator activity	1/120	13/17632	0.0849790097477344	0.47372981073379	0.461220688733096	26986	1
GO:0016423	tRNA (guanine) methyltransferase activity	1/120	13/17632	0.0849790097477344	0.47372981073379	0.461220688733096	80745	1
GO:0034236	protein kinase A catalytic subunit binding	1/120	13/17632	0.0849790097477344	0.47372981073379	0.461220688733096	5576	1
GO:0097617	annealing activity	1/120	13/17632	0.0849790097477344	0.47372981073379	0.461220688733096	84083	1
GO:0008757	S-adenosylmethionine-dependent methyltransferase activity	3/120	155/17632	0.0892293342425991	0.47372981073379	0.461220688733096	80745/8085/55904	3
GO:0004674	protein serine/threonine kinase activity	6/120	455/17632	0.0905949725564226	0.47372981073379	0.461220688733096	3985/2868/6789/10000/4752/5218	6
GO:0046935	1-phosphatidylinositol-3-kinase regulator activity	1/120	14/17632	0.0912110614436465	0.47372981073379	0.461220688733096	30837	1
GO:0005452	inorganic anion exchanger activity	1/120	15/17632	0.0974010190226431	0.47372981073379	0.461220688733096	83697	1
GO:0015269	calcium-activated potassium channel activity	1/120	15/17632	0.0974010190226431	0.47372981073379	0.461220688733096	3778	1
GO:0030295	protein kinase activator activity	2/120	80/17632	0.103147842100719	0.47372981073379	0.461220688733096	6789/57679	2
GO:0004551	nucleotide diphosphatase activity	1/120	16/17632	0.103549164434307	0.47372981073379	0.461220688733096	200035	1
GO:0015271	outward rectifier potassium channel activity	1/120	16/17632	0.103549164434307	0.47372981073379	0.461220688733096	3778	1
GO:0016805	dipeptidase activity	1/120	16/17632	0.103549164434307	0.47372981073379	0.461220688733096	10004	1
GO:0042800	histone methyltransferase activity (H3-K4 specific)	1/120	16/17632	0.103549164434307	0.47372981073379	0.461220688733096	8085	1
GO:0008013	beta-catenin binding	2/120	82/17632	0.107478786318513	0.47372981073379	0.461220688733096	607/51339	2
GO:0030275	LRR domain binding	1/120	17/17632	0.109655777755599	0.47372981073379	0.461220688733096	6091	1
GO:0030676	Rac guanyl-nucleotide exchange factor activity	1/120	17/17632	0.109655777755599	0.47372981073379	0.461220688733096	57679	1
GO:0035014	phosphatidylinositol 3-kinase regulator activity	1/120	17/17632	0.109655777755599	0.47372981073379	0.461220688733096	30837	1
GO:0005229	intracellular calcium activated chloride channel activity	1/120	18/17632	0.115721137203191	0.47372981073379	0.461220688733096	50636	1
GO:0061778	intracellular chloride channel activity	1/120	18/17632	0.115721137203191	0.47372981073379	0.461220688733096	50636	1
GO:0016209	antioxidant activity	2/120	86/17632	0.116282952924455	0.47372981073379	0.461220688733096	10587/7837	2
GO:0008094	DNA-dependent ATPase activity	2/120	87/17632	0.118512135974641	0.47372981073379	0.461220688733096	546/25788	2
GO:0019209	kinase activator activity	2/120	87/17632	0.118512135974641	0.47372981073379	0.461220688733096	6789/57679	2
GO:0004653	polypeptide N-acetylgalactosaminyltransferase activity	1/120	19/17632	0.121745519145715	0.47372981073379	0.461220688733096	117248	1
GO:0005086	ARF guanyl-nucleotide exchange factor activity	1/120	19/17632	0.121745519145715	0.47372981073379	0.461220688733096	26269	1
GO:0034237	protein kinase A regulatory subunit binding	1/120	19/17632	0.121745519145715	0.47372981073379	0.461220688733096	51527	1
GO:0070182	DNA polymerase binding	1/120	19/17632	0.121745519145715	0.47372981073379	0.461220688733096	55226	1
GO:0008276	protein methyltransferase activity	2/120	89/17632	0.123002517394261	0.47372981073379	0.461220688733096	8085/55904	2
GO:0032947	protein-containing complex scaffold activity	2/120	91/17632	0.127533957541025	0.47372981073379	0.461220688733096	80014/9223	2
GO:0015106	bicarbonate transmembrane transporter activity	1/120	20/17632	0.127729198115937	0.47372981073379	0.461220688733096	83697	1
GO:0047555	3',5'-cyclic-GMP phosphodiesterase activity	1/120	20/17632	0.127729198115937	0.47372981073379	0.461220688733096	5576	1
GO:0005540	hyaluronic acid binding	1/120	21/17632	0.133672446822846	0.477634474623097	0.465022247612212	10894	1
GO:0016638	oxidoreductase activity, acting on the CH-NH2 group of donors	1/120	21/17632	0.133672446822846	0.477634474623097	0.465022247612212	554235	1
GO:0070530	K63-linked polyubiquitin modification-dependent protein binding	1/120	21/17632	0.133672446822846	0.477634474623097	0.465022247612212	84083	1
GO:0051015	actin filament binding	3/120	190/17632	0.13985384442772	0.493062127753558	0.480042524236444	120/6876/5756	3
GO:0008170	N-methyltransferase activity	2/120	97/17632	0.141355695328665	0.493062127753558	0.480042524236444	8085/55904	2
GO:0030552	cAMP binding	1/120	23/17632	0.145438735235809	0.497975923878269	0.484826568604314	5576	1
GO:0042393	histone binding	3/120	195/17632	0.147753222660106	0.497975923878269	0.484826568604314	546/8085/55904	3
GO:0000980	RNA polymerase II distal enhancer sequence-specific DNA binding	2/120	100/17632	0.148383201618542	0.497975923878269	0.484826568604314	5966/55749	2
GO:0000217	DNA secondary structure binding	1/120	24/17632	0.151262311348689	0.497975923878269	0.484826568604314	25913	1
GO:0008143	poly(A) binding	1/120	24/17632	0.151262311348689	0.497975923878269	0.484826568604314	26986	1
GO:0005543	phospholipid binding	5/120	417/17632	0.155430568437722	0.506012850580585	0.492651275399097	83891/114884/54899/9847/5756	5
GO:0003697	single-stranded DNA binding	2/120	105/17632	0.160248197615417	0.507646961056339	0.494242236199993	25913/7014	2
GO:0005104	fibroblast growth factor receptor binding	1/120	26/17632	0.16279165506512	0.507646961056339	0.494242236199993	2252	1
GO:0003705	transcription factor activity, RNA polymerase II distal enhancer sequence-specific binding	2/120	108/17632	0.167449578854707	0.507646961056339	0.494242236199993	5966/466	2
GO:0016407	acetyltransferase activity	2/120	108/17632	0.167449578854707	0.507646961056339	0.494242236199993	64921/55226	2
GO:0003785	actin monomer binding	1/120	27/17632	0.168497948453294	0.507646961056339	0.494242236199993	5756	1
GO:0090079	translation regulator activity, nucleic acid binding	1/120	27/17632	0.168497948453294	0.507646961056339	0.494242236199993	26986	1
GO:0004114	3',5'-cyclic-nucleotide phosphodiesterase activity	1/120	28/17632	0.174165670474629	0.507646961056339	0.494242236199993	5576	1
GO:0005227	calcium activated cation channel activity	1/120	28/17632	0.174165670474629	0.507646961056339	0.494242236199993	3778	1
GO:0051059	NF-kappaB binding	1/120	28/17632	0.174165670474629	0.507646961056339	0.494242236199993	92140	1
GO:0070566	adenylyltransferase activity	1/120	28/17632	0.174165670474629	0.507646961056339	0.494242236199993	64895	1
GO:0004112	cyclic-nucleotide phosphodiesterase activity	1/120	29/17632	0.179795079673848	0.507646961056339	0.494242236199993	5576	1
GO:0030332	cyclin binding	1/120	29/17632	0.179795079673848	0.507646961056339	0.494242236199993	5218	1
GO:0043236	laminin binding	1/120	29/17632	0.179795079673848	0.507646961056339	0.494242236199993	3680	1
GO:0015631	tubulin binding	4/120	325/17632	0.180981573131687	0.507646961056339	0.494242236199993	4281/55083/400954/157922	4
GO:0005085	guanyl-nucleotide exchange factor activity	4/120	327/17632	0.183691689280924	0.507646961056339	0.494242236199993	6103/26269/57679/2252	4
GO:0008266	poly(U) RNA binding	1/120	30/17632	0.18538643287723	0.507646961056339	0.494242236199993	26986	1
GO:0070717	poly-purine tract binding	1/120	30/17632	0.18538643287723	0.507646961056339	0.494242236199993	26986	1
GO:0050699	WW domain binding	1/120	31/17632	0.190939985203939	0.510059197207757	0.496590775797744	8626	1
GO:0051393	alpha-actinin binding	1/120	31/17632	0.190939985203939	0.510059197207757	0.496590775797744	9223	1
GO:0005539	glycosaminoglycan binding	3/120	222/17632	0.192669174387568	0.510059197207757	0.496590775797744	10894/1842/2252	3
GO:0001158	enhancer sequence-specific DNA binding	2/120	119/17632	0.194288684610981	0.510059197207757	0.496590775797744	5966/55749	2
GO:0008175	tRNA methyltransferase activity	1/120	32/17632	0.196455990077272	0.510059197207757	0.496590775797744	80745	1
GO:0008187	poly-pyrimidine tract binding	1/120	33/17632	0.201934699235835	0.510059197207757	0.496590775797744	26986	1
GO:0015248	sterol transporter activity	1/120	33/17632	0.201934699235835	0.510059197207757	0.496590775797744	114884	1
GO:0015301	anion:anion antiporter activity	1/120	33/17632	0.201934699235835	0.510059197207757	0.496590775797744	83697	1
GO:0048019	receptor antagonist activity	1/120	33/17632	0.201934699235835	0.510059197207757	0.496590775797744	7837	1
GO:0019955	cytokine binding	2/120	125/17632	0.209154506650827	0.519287547714227	0.50557544613097	7850/7837	2
GO:0005178	integrin binding	2/120	126/17632	0.211644132028341	0.519287547714227	0.50557544613097	1842/10516	2
GO:0004693	cyclin-dependent protein serine/threonine kinase activity	1/120	36/17632	0.218149544771343	0.519287547714227	0.50557544613097	5218	1
GO:0030551	cyclic nucleotide binding	1/120	36/17632	0.218149544771343	0.519287547714227	0.50557544613097	5576	1
GO:0034061	DNA polymerase activity	1/120	36/17632	0.218149544771343	0.519287547714227	0.50557544613097	7014	1
GO:0030020	extracellular matrix structural constituent conferring tensile strength	1/120	37/17632	0.223481555150261	0.519287547714227	0.50557544613097	1295	1
GO:0042056	chemoattractant activity	1/120	37/17632	0.223481555150261	0.519287547714227	0.50557544613097	2252	1
GO:0097472	cyclin-dependent protein kinase activity	1/120	37/17632	0.223481555150261	0.519287547714227	0.50557544613097	5218	1
GO:0035091	phosphatidylinositol binding	3/120	240/17632	0.224303109886222	0.519287547714227	0.50557544613097	83891/54899/5756	3
GO:0001205	distal enhancer DNA-binding transcription activator activity, RNA polymerase II-specific	1/120	38/17632	0.228777503623234	0.519287547714227	0.50557544613097	5966	1
GO:0035326	enhancer binding	2/120	133/17632	0.229147026161611	0.519287547714227	0.50557544613097	5966/55749	2
GO:0005109	frizzled binding	1/120	39/17632	0.234037632051404	0.519287547714227	0.50557544613097	115908	1
GO:0042805	actinin binding	1/120	39/17632	0.234037632051404	0.519287547714227	0.50557544613097	9223	1
GO:0016779	nucleotidyltransferase activity	2/120	135/17632	0.234167675119943	0.519287547714227	0.50557544613097	64895/7014	2
GO:0050839	cell adhesion molecule binding	5/120	486/17632	0.236553502114425	0.519287547714227	0.50557544613097	57451/1842/26011/5756/10516	5
GO:0003774	motor activity	2/120	137/17632	0.239195039343391	0.519287547714227	0.50557544613097	55083/283446	2
GO:0019838	growth factor binding	2/120	137/17632	0.239195039343391	0.519287547714227	0.50557544613097	7850/7837	2
GO:0004520	endodeoxyribonuclease activity	1/120	40/17632	0.239262180687442	0.519287547714227	0.50557544613097	84083	1
GO:0015036	disulfide oxidoreductase activity	1/120	40/17632	0.239262180687442	0.519287547714227	0.50557544613097	10587	1
GO:0004857	enzyme inhibitor activity	4/120	371/17632	0.246302874312279	0.529959485820374	0.51596558526072	5570/51527/25913/5576	4
GO:0046906	tetrapyrrole binding	2/120	141/17632	0.249265559214711	0.529959485820374	0.51596558526072	7837/8029	2
GO:0030547	receptor inhibitor activity	1/120	42/17632	0.249605491615057	0.529959485820374	0.51596558526072	7837	1
GO:0015485	cholesterol binding	1/120	44/17632	0.259809326659435	0.53891556040399	0.524685169281413	114884	1
GO:0005319	lipid transporter activity	2/120	146/17632	0.261872554831494	0.53891556040399	0.524685169281413	114884/50636	2
GO:0008194	UDP-glycosyltransferase activity	2/120	146/17632	0.261872554831494	0.53891556040399	0.524685169281413	117248/727936	2
GO:0016810	hydrolase activity, acting on carbon-nitrogen (but not peptide) bonds	2/120	147/17632	0.264395212488321	0.53891556040399	0.524685169281413	23576/653308	2
GO:0004180	carboxypeptidase activity	1/120	45/17632	0.264859524567149	0.53891556040399	0.524685169281413	10004	1
GO:0016763	transferase activity, transferring pentosyl groups	1/120	45/17632	0.264859524567149	0.53891556040399	0.524685169281413	727936	1
GO:0016303	1-phosphatidylinositol-3-kinase activity	1/120	46/17632	0.269875551010087	0.541599564698324	0.527298300819996	2252	1
GO:0031593	polyubiquitin modification-dependent protein binding	1/120	46/17632	0.269875551010087	0.541599564698324	0.527298300819996	84083	1
GO:0004386	helicase activity	2/120	151/17632	0.274486047262689	0.54414383199668	0.529775385202444	546/25788	2
GO:0008376	acetylgalactosaminyltransferase activity	1/120	47/17632	0.274857635274774	0.54414383199668	0.529775385202444	117248	1
GO:0003724	RNA helicase activity	1/120	48/17632	0.279806005122202	0.546039033847608	0.531620543102935	25788	1
GO:0017069	snRNA binding	1/120	48/17632	0.279806005122202	0.546039033847608	0.531620543102935	55599	1
GO:0005080	protein kinase C binding	1/120	49/17632	0.284720886797893	0.546039033847608	0.531620543102935	51339	1
GO:0032934	sterol binding	1/120	50/17632	0.289602505041892	0.546039033847608	0.531620543102935	114884	1
GO:0050661	NADP binding	1/120	50/17632	0.289602505041892	0.546039033847608	0.531620543102935	554235	1
GO:0015103	inorganic anion transmembrane transporter activity	2/120	157/17632	0.289610429643982	0.546039033847608	0.531620543102935	83697/50636	2
GO:0003743	translation initiation factor activity	1/120	51/17632	0.29445108309871	0.546039033847608	0.531620543102935	317649	1
GO:0005160	transforming growth factor beta receptor binding	1/120	51/17632	0.29445108309871	0.546039033847608	0.531620543102935	83891	1
GO:0008374	O-acyltransferase activity	1/120	51/17632	0.29445108309871	0.546039033847608	0.531620543102935	64921	1
GO:0017112	Rab guanyl-nucleotide exchange factor activity	1/120	51/17632	0.29445108309871	0.546039033847608	0.531620543102935	57679	1
GO:0004601	peroxidase activity	1/120	52/17632	0.299266842727181	0.551479150434366	0.536917010122914	7837	1
GO:0005544	calcium-dependent phospholipid binding	1/120	53/17632	0.304050004210272	0.551698965883487	0.537131021212233	9847	1
GO:0008201	heparin binding	2/120	163/17632	0.30470000210662	0.551698965883487	0.537131021212233	1842/2252	2
GO:0031625	ubiquitin protein ligase binding	3/120	286/17632	0.308644461885962	0.551698965883487	0.537131021212233	4281/8405/5576	3
GO:0001786	phosphatidylserine binding	1/120	54/17632	0.308800786364819	0.551698965883487	0.537131021212233	114884	1
GO:0052742	phosphatidylinositol kinase activity	1/120	54/17632	0.308800786364819	0.551698965883487	0.537131021212233	2252	1
GO:0008083	growth factor activity	2/120	166/17632	0.31222496516733	0.554435847236531	0.539795633558828	4969/2252	2
GO:0016684	oxidoreductase activity, acting on peroxide as acceptor	1/120	56/17632	0.318206080682956	0.557630144375331	0.542905583350871	7837	1
GO:0050840	extracellular matrix binding	1/120	56/17632	0.318206080682956	0.557630144375331	0.542905583350871	3680	1
GO:0001078	proximal promoter DNA-binding transcription repressor activity, RNA polymerase II-specific	2/120	169/17632	0.319733325102579	0.557630144375331	0.542905583350871	23414/121536	2
GO:0004536	deoxyribonuclease activity	1/120	58/17632	0.327484447259748	0.564429076747684	0.549524985804284	84083	1
GO:0016667	oxidoreductase activity, acting on a sulfur group of donors	1/120	58/17632	0.327484447259748	0.564429076747684	0.549524985804284	10587	1
GO:0016597	amino acid binding	1/120	59/17632	0.332076564383273	0.565688566071506	0.550751217551206	23576	1
GO:0045182	translation regulator activity	1/120	59/17632	0.332076564383273	0.565688566071506	0.550751217551206	26986	1
GO:0044389	ubiquitin-like protein ligase binding	3/120	301/17632	0.336596980232544	0.570074654382285	0.555021488548946	4281/8405/5576	3
GO:0099516	ion antiporter activity	1/120	61/17632	0.34116771741504	0.574495064382798	0.559325174951458	83697	1
GO:0036002	pre-mRNA binding	1/120	62/17632	0.34566716957543	0.578745603917719	0.5634634764207	55599	1
GO:0008173	RNA methyltransferase activity	1/120	63/17632	0.350136147358636	0.582897108955003	0.567505358458077	80745	1
GO:0002039	p53 binding	1/120	64/17632	0.35457485544202	0.586951596861649	0.571452785160794	8626	1
GO:0017137	Rab GTPase binding	2/120	185/17632	0.359402621900073	0.591600945037761	0.575979364487994	22999/57679	2
GO:0030374	nuclear receptor transcription coactivator activity	1/120	66/17632	0.363362274412162	0.594777354205382	0.579071898651549	55749	1
GO:0046934	phosphatidylinositol-4,5-bisphosphate 3-kinase activity	1/120	68/17632	0.372031036803975	0.602238087202015	0.586335626483729	2252	1
GO:0048365	Rac GTPase binding	1/120	68/17632	0.372031036803975	0.602238087202015	0.586335626483729	57679	1
GO:0005516	calmodulin binding	2/120	192/17632	0.376505839149494	0.60282082443061	0.586902976183565	120/157922	2
GO:0031406	carboxylic acid binding	2/120	192/17632	0.376505839149494	0.60282082443061	0.586902976183565	23576/10894	2
GO:0005546	phosphatidylinositol-4,5-bisphosphate binding	1/120	71/17632	0.384815169329968	0.609464024938814	0.593370758966836	5756	1
GO:0052813	phosphatidylinositol bisphosphate kinase activity	1/120	71/17632	0.384815169329968	0.609464024938814	0.593370758966836	2252	1
GO:0015370	solute:sodium symporter activity	1/120	72/17632	0.389018926500995	0.61280938421931	0.596627782013411	83697	1
GO:0003725	double-stranded RNA binding	1/120	75/17632	0.401460035259044	0.625679735802658	0.609158284183655	92140	1
GO:0005254	chloride channel activity	1/120	75/17632	0.401460035259044	0.625679735802658	0.609158284183655	50636	1
GO:0043177	organic acid binding	2/120	204/17632	0.405380800447436	0.628361056420958	0.611768802910291	23576/10894	2
GO:0015297	antiporter activity	1/120	77/17632	0.409614204015027	0.628361056420958	0.611768802910291	83697	1
GO:0050660	flavin adenine dinucleotide binding	1/120	77/17632	0.409614204015027	0.628361056420958	0.611768802910291	10587	1
GO:0035004	phosphatidylinositol 3-kinase activity	1/120	79/17632	0.417658198216769	0.633540139465469	0.616811129136491	2252	1
GO:0043178	alcohol binding	1/120	79/17632	0.417658198216769	0.633540139465469	0.616811129136491	114884	1
GO:0003730	mRNA 3'-UTR binding	1/120	80/17632	0.421639341965074	0.633540139465469	0.616811129136491	26986	1
GO:0005089	Rho guanyl-nucleotide exchange factor activity	1/120	80/17632	0.421639341965074	0.633540139465469	0.616811129136491	57679	1
GO:0051219	phosphoprotein binding	1/120	82/17632	0.429520836211287	0.642089821479118	0.625135051628672	4281	1
GO:0048037	cofactor binding	4/120	495/17632	0.436231802366222	0.643857649741028	0.626856199316754	10587/554235/7837/8029	4
GO:0003777	microtubule motor activity	1/120	84/17632	0.43729580989237	0.643857649741028	0.626856199316754	55083	1
GO:0038024	cargo receptor activity	1/120	84/17632	0.43729580989237	0.643857649741028	0.626856199316754	8029	1
GO:0072341	modified amino acid binding	1/120	86/17632	0.444965690727447	0.648975854572361	0.631839254855793	114884	1
GO:0005249	voltage-gated potassium channel activity	1/120	88/17632	0.452531887459611	0.648975854572361	0.631839254855793	3778	1
GO:0005253	anion channel activity	1/120	89/17632	0.456276539392172	0.648975854572361	0.631839254855793	50636	1
GO:0005496	steroid binding	1/120	89/17632	0.456276539392172	0.648975854572361	0.631839254855793	114884	1
GO:0008080	N-acetyltransferase activity	1/120	89/17632	0.456276539392172	0.648975854572361	0.631839254855793	55226	1
GO:0008135	translation factor activity, RNA binding	1/120	89/17632	0.456276539392172	0.648975854572361	0.631839254855793	317649	1
GO:0016811	hydrolase activity, acting on carbon-nitrogen (but not peptide) bonds, in linear amides	1/120	89/17632	0.456276539392172	0.648975854572361	0.631839254855793	653308	1
GO:0003727	single-stranded RNA binding	1/120	90/17632	0.459995790106015	0.649564363184124	0.632412223541935	26986	1
GO:0016747	transferase activity, transferring acyl groups other than amino-acyl groups	2/120	228/17632	0.461124189564156	0.649564363184124	0.632412223541935	64921/55226	2
GO:0004896	cytokine receptor activity	1/120	92/17632	0.467358770204685	0.655196744832405	0.637895878748273	7850	1
GO:0008081	phosphoric diester hydrolase activity	1/120	93/17632	0.47100283791138	0.657161102419211	0.639808366285634	5576	1
GO:1901681	sulfur compound binding	2/120	242/17632	0.492228047122013	0.683520463539098	0.665471692542107	1842/2252	2
GO:0015108	chloride transmembrane transporter activity	1/120	100/17632	0.495828262665613	0.685272080004832	0.667177056516291	50636	1
GO:0005200	structural constituent of cytoskeleton	1/120	102/17632	0.502706573201031	0.691516553746019	0.673256641153839	120	1
GO:0015294	solute:cation symporter activity	1/120	103/17632	0.506110749539643	0.692946026238857	0.674648367561453	83697	1
GO:1902936	phosphatidylinositol bisphosphate binding	1/120	104/17632	0.509491815775894	0.694330707080637	0.675996485068628	5756	1
GO:0005088	Ras guanyl-nucleotide exchange factor activity	2/120	254/17632	0.517984136467334	0.701441871021257	0.682919874427019	57679/2252	2
GO:0016651	oxidoreductase activity, acting on NAD(P)H	1/120	107/17632	0.519497904476494	0.701441871021257	0.682919874427019	10587	1
GO:0016410	N-acyltransferase activity	1/120	109/17632	0.526055904488037	0.707038440435756	0.688368663043255	55226	1
GO:0016746	transferase activity, transferring acyl groups	2/120	262/17632	0.534672661326591	0.713490739487455	0.69465058523837	64921/55226	2
GO:0042826	histone deacetylase binding	1/120	112/17632	0.535726835110035	0.713490739487455	0.69465058523837	51339	1
GO:0008238	exopeptidase activity	1/120	113/17632	0.538906788294213	0.714478230634409	0.695612001084695	10004	1
GO:0009055	electron transfer activity	1/120	114/17632	0.542065141248416	0.71542831705309	0.696536999897207	10587	1
GO:0001227	DNA-binding transcription repressor activity, RNA polymerase II-specific	2/120	267/17632	0.544902965047187	0.715948738828816	0.697043679621373	23414/121536	2
GO:0030246	carbohydrate binding	2/120	269/17632	0.548951582043054	0.718048274725959	0.699087776004078	117248/1272	2
GO:0016757	transferase activity, transferring glycosyl groups	2/120	272/17632	0.554977643203473	0.722704219816078	0.703620778049784	117248/727936	2
GO:0140101	catalytic activity, acting on a tRNA	1/120	120/17632	0.560569734342785	0.726756337001929	0.70756589663202	80745	1
GO:0016616	oxidoreductase activity, acting on the CH-OH group of donors, NAD or NADP as acceptor	1/120	121/17632	0.563580905646968	0.727441433280008	0.708232902528766	2820	1
GO:0004519	endonuclease activity	1/120	124/17632	0.572492191627846	0.729590828705876	0.710325541869202	84083	1
GO:0005267	potassium channel activity	1/120	124/17632	0.572492191627846	0.729590828705876	0.710325541869202	3778	1
GO:0005126	cytokine receptor binding	2/120	281/17632	0.572716350178674	0.729590828705876	0.710325541869202	83891/7837	2
GO:0044325	ion channel binding	1/120	125/17632	0.575422334248629	0.72986469235865	0.710592173986687	22999	1
GO:0050662	coenzyme binding	2/120	285/17632	0.580435879951094	0.73089416223457	0.711594460088265	10587/554235	2
GO:0017124	SH3 domain binding	1/120	127/17632	0.58122300273261	0.73089416223457	0.711594460088265	30837	1
GO:0000982	transcription factor activity, RNA polymerase II proximal promoter sequence-specific DNA binding	3/120	447/17632	0.589931113925788	0.732971646424117	0.713617087052042	23414/8626/121536	3
GO:0020037	heme binding	1/120	131/17632	0.592589600430327	0.732971646424117	0.713617087052042	7837	1
GO:0001228	DNA-binding transcription activator activity, RNA polymerase II-specific	3/120	449/17632	0.592975236191606	0.732971646424117	0.713617087052042	5966/8626/466	3
GO:0016614	oxidoreductase activity, acting on CH-OH group of donors	1/120	132/17632	0.595383112112423	0.732971646424117	0.713617087052042	2820	1
GO:0070851	growth factor receptor binding	1/120	132/17632	0.595383112112423	0.732971646424117	0.713617087052042	2252	1
GO:0019842	vitamin binding	1/120	139/17632	0.614412922878982	0.753234252734485	0.733344646994954	8029	1
GO:0016247	channel regulator activity	1/120	141/17632	0.619685095493933	0.753463093403785	0.733567444988057	8029	1
GO:0015293	symporter activity	1/120	142/17632	0.622294311007096	0.753463093403785	0.733567444988057	83697	1
GO:0030695	GTPase regulator activity	2/120	309/17632	0.62461716805843	0.753463093403785	0.733567444988057	22999/57568	2
GO:0022843	voltage-gated cation channel activity	1/120	143/17632	0.624885773710306	0.753463093403785	0.733567444988057	3778	1
GO:0008528	G protein-coupled peptide receptor activity	1/120	145/17632	0.630015919005312	0.756535509297363	0.736558731882828	79627	1
GO:0015081	sodium ion transmembrane transporter activity	1/120	150/17632	0.642538895165051	0.768222870648763	0.747937481393263	83697	1
GO:0001653	peptide receptor activity	1/120	151/17632	0.644992580817733	0.768222870648763	0.747937481393263	79627	1
GO:1901981	phosphatidylinositol phosphate binding	1/120	154/17632	0.65225386886154	0.773726249297293	0.753295540002035	5756	1
GO:0008509	anion transmembrane transporter activity	2/120	330/17632	0.660282944325757	0.780092349546157	0.759493539525808	83697/50636	2
GO:0015079	potassium ion transmembrane transporter activity	1/120	160/17632	0.666337481303798	0.78408386354222	0.763379655182115	3778	1
GO:0022839	ion gated channel activity	2/120	342/17632	0.67942858921489	0.796290306559852	0.775263779693622	50636/3778	2
GO:0030674	protein binding, bridging	1/120	168/17632	0.684239389474576	0.798733629944425	0.777642585647348	55691	1
GO:0022836	gated channel activity	2/120	351/17632	0.693209673823728	0.801751229484955	0.780580503648007	50636/3778	2
GO:0140098	catalytic activity, acting on RNA	2/120	352/17632	0.694710689637882	0.801751229484955	0.780580503648007	25788/80745	2
GO:0060589	nucleoside-triphosphatase regulator activity	2/120	353/17632	0.696205702655859	0.801751229484955	0.780580503648007	22999/57568	2
GO:0042623	ATPase activity, coupled	2/120	357/17632	0.70212595652106	0.801751229484955	0.780580503648007	546/25788	2
GO:0004713	protein tyrosine kinase activity	1/120	177/17632	0.703242545998749	0.801751229484955	0.780580503648007	2252	1
GO:0017048	Rho GTPase binding	1/120	177/17632	0.703242545998749	0.801751229484955	0.780580503648007	57679	1
GO:0042578	phosphoric ester hydrolase activity	2/120	369/17632	0.719319188737636	0.816901249225299	0.795330477959605	23175/5576	2
GO:0008237	metallopeptidase activity	1/120	189/17632	0.726826744697529	0.822240294194502	0.800528542219185	10004	1
GO:0060090	molecular adaptor activity	1/120	196/17632	0.739715667341911	0.830040195166047	0.808122482090888	55691	1
GO:0015077	monovalent inorganic cation transmembrane transporter activity	2/120	387/17632	0.743552333671133	0.830040195166047	0.808122482090888	83697/3778	2
GO:0005244	voltage-gated ion channel activity	1/120	199/17632	0.745053144466452	0.830040195166047	0.808122482090888	3778	1
GO:0022832	voltage-gated channel activity	1/120	199/17632	0.745053144466452	0.830040195166047	0.808122482090888	3778	1
GO:0004518	nuclease activity	1/120	202/17632	0.750282063030362	0.832699410863243	0.810711479590224	84083	1
GO:0016758	transferase activity, transferring hexosyl groups	1/120	206/17632	0.757088864064728	0.83628226753891	0.814199728769695	117248	1
GO:0000287	magnesium ion binding	1/120	208/17632	0.760422939812819	0.83628226753891	0.814199728769695	6789	1
GO:0008514	organic anion transmembrane transporter activity	1/120	209/17632	0.762072919566174	0.83628226753891	0.814199728769695	83697	1
GO:0015291	secondary active transmembrane transporter activity	1/120	223/17632	0.784023383951199	0.857159893648139	0.834526068541928	83697	1
GO:0005216	ion channel activity	2/120	427/17632	0.791102711747101	0.861684366326768	0.838931069784638	50636/3778	2
GO:0022838	substrate-specific channel activity	2/120	442/17632	0.806847482432877	0.872394729496746	0.849358619341183	50636/3778	2
GO:0046873	metal ion transmembrane transporter activity	2/120	444/17632	0.808865917925221	0.872394729496746	0.849358619341183	83697/3778	2
GO:0016887	ATPase activity	2/120	445/17632	0.809868144788788	0.872394729496746	0.849358619341183	546/25788	2
GO:0015267	channel activity	2/120	467/17632	0.830771828619436	0.889342053647279	0.865858439153629	50636/3778	2
GO:0022803	passive transmembrane transporter activity	2/120	468/17632	0.83167140853022	0.889342053647279	0.865858439153629	50636/3778	2
GO:0048018	receptor ligand activity	2/120	478/17632	0.840434889493351	0.895445173169279	0.871800402115591	4969/2252	2
GO:0016791	phosphatase activity	1/120	273/17632	0.847244565315637	0.897299848415079	0.873606103540458	23175	1
GO:0001664	G protein-coupled receptor binding	1/120	274/17632	0.84830053928661	0.897299848415079	0.873606103540458	115908	1
GO:0005096	GTPase activator activity	1/120	279/17632	0.853472798022371	0.899523488563146	0.875771027126325	57568	1
GO:0001077	proximal promoter DNA-binding transcription activator activity, RNA polymerase II-specific	1/120	298/17632	0.871581220507205	0.914819258399538	0.890662902914585	8626	1
GO:0003924	GTPase activity	1/120	301/17632	0.874230008026862	0.914819258399538	0.890662902914585	57381	1
GO:0005261	cation channel activity	1/120	320/17632	0.889791700921296	0.926864713587703	0.902390290577574	3778	1
GO:0045296	cadherin binding	1/120	323/17632	0.892067744818199	0.926864713587703	0.902390290577574	5756	1
GO:0022804	active transmembrane transporter activity	1/120	348/17632	0.909308936618914	0.941439994449971	0.916580702338574	83697	1
GO:0005525	GTP binding	1/120	375/17632	0.924871023580322	0.941544076890632	0.916682036419477	57381	1
GO:0032550	purine ribonucleoside binding	1/120	380/17632	0.927447363740294	0.941544076890632	0.916682036419477	57381	1
GO:0001883	purine nucleoside binding	1/120	383/17632	0.928950910426554	0.941544076890632	0.916682036419477	57381	1
GO:0032549	ribonucleoside binding	1/120	384/17632	0.929445193616815	0.941544076890632	0.916682036419477	57381	1
GO:0001882	nucleoside binding	1/120	391/17632	0.932810984996078	0.941544076890632	0.916682036419477	57381	1
GO:0004842	ubiquitin-protein transferase activity	1/120	396/17632	0.935117154864075	0.941544076890632	0.916682036419477	7267	1
GO:0019001	guanyl nucleotide binding	1/120	396/17632	0.935117154864075	0.941544076890632	0.916682036419477	57381	1
GO:0032561	guanyl ribonucleotide binding	1/120	396/17632	0.935117154864075	0.941544076890632	0.916682036419477	57381	1
GO:0019787	ubiquitin-like protein transferase activity	1/120	421/17632	0.945521938148819	0.948760026978096	0.923707444983165	7267	1
GO:0003729	mRNA binding	1/120	463/17632	0.959407445726612	0.959407445726612	0.934073712203743	26986	1
