# Supplementary material for: Co-expression network analysis identifies a gene signature as a predictive biomarker for energy metabolism in osteosarcoma
Source: Cancer Cell Int. 2020 Jun 22;20:259. doi: 10.1186/s12935-020-01352-2 (PMC7310058; doi:10.1186/s12935-020-01352-2)
Supplement: Supplementary file 4 — Additional file 4: Table S4. KEGG terms for the genes in the yellowlight module. [file 12935_2020_1352_MOESM4_ESM.doc]

ID	Description	GeneRatio	BgRatio	pvalue	p.adjust	qvalue	geneID	Count
hsa05202	Transcriptional misregulation in cancer	4/50	186/7916	0.0293521194783551	0.694241305690582	0.694241305690582	5966/5218/7850/466	4
hsa04015	Rap1 signaling pathway	4/50	210/7916	0.0429148886273144	0.694241305690582	0.694241305690582	10000/57568/9223/2252	4
hsa00310	Lysine degradation	2/50	61/7916	0.0565098465534792	0.694241305690582	0.694241305690582	8085/55904	2
hsa05418	Fluid shear stress and atherosclerosis	3/50	139/7916	0.0571064826638527	0.694241305690582	0.694241305690582	10000/6382/7850	3
hsa04014	Ras signaling pathway	4/50	232/7916	0.0580107653607562	0.694241305690582	0.694241305690582	5966/6789/10000/2252	4
hsa05223	Non-small cell lung cancer	2/50	66/7916	0.0649432793993917	0.694241305690582	0.694241305690582	6789/10000	2
hsa04514	Cell adhesion molecules (CAMs)	3/50	147/7916	0.0653267899578921	0.694241305690582	0.694241305690582	6382/3680/1272	3
hsa04917	Prolactin signaling pathway	2/50	70/7916	0.0719756297839497	0.694241305690582	0.694241305690582	10000/30837	2
hsa05218	Melanoma	2/50	72/7916	0.0755813583587603	0.694241305690582	0.694241305690582	10000/2252	2
hsa00450	Selenocompound metabolism	1/50	17/7916	0.10221743504979	0.694241305690582	0.694241305690582	10587	1
hsa05210	Colorectal cancer	2/50	86/7916	0.102312815776	0.694241305690582	0.694241305690582	10000/26060	2
hsa04360	Axon guidance	3/50	181/7916	0.105778908088862	0.694241305690582	0.694241305690582	3985/91584/6091	3
hsa04512	ECM-receptor interaction	2/50	88/7916	0.106322696561413	0.694241305690582	0.694241305690582	6382/3680	2
hsa04211	Longevity regulating pathway	2/50	89/7916	0.108343699930185	0.694241305690582	0.694241305690582	10000/26060	2
hsa03015	mRNA surveillance pathway	2/50	91/7916	0.112416794304492	0.694241305690582	0.694241305690582	64895/26986	2
hsa04666	Fc gamma R-mediated phagocytosis	2/50	93/7916	0.116529978888093	0.694241305690582	0.694241305690582	3985/10000	2
hsa00564	Glycerophospholipid metabolism	2/50	97/7916	0.124870238957699	0.694241305690582	0.694241305690582	23175/2820	2
hsa05215	Prostate cancer	2/50	97/7916	0.124870238957699	0.694241305690582	0.694241305690582	10000/7850	2
hsa00514	Other types of O-glycan biosynthesis	1/50	22/7916	0.130281436977306	0.694241305690582	0.694241305690582	727936	1
hsa04510	Focal adhesion	3/50	199/7916	0.130386704214631	0.694241305690582	0.694241305690582	29780/10000/3680	3
hsa04977	Vitamin digestion and absorption	1/50	24/7916	0.141264702020363	0.694241305690582	0.694241305690582	8029	1
hsa04810	Regulation of actin cytoskeleton	3/50	213/7916	0.150811547067566	0.694241305690582	0.694241305690582	3985/3680/2252	3
hsa00512	Mucin type O-glycan biosynthesis	1/50	31/7916	0.178646197204063	0.694241305690582	0.694241305690582	117248	1
hsa04151	PI3K-Akt signaling pathway	4/50	354/7916	0.183690225174493	0.694241305690582	0.694241305690582	10000/9223/3680/2252	4
hsa04068	FoxO signaling pathway	2/50	131/7916	0.200349766495352	0.694241305690582	0.694241305690582	6789/10000	2
hsa04270	Vascular smooth muscle contraction	2/50	132/7916	0.202657407172472	0.694241305690582	0.694241305690582	72/3778	2
hsa00760	Nicotinate and nicotinamide metabolism	1/50	37/7916	0.20941455189748	0.694241305690582	0.694241305690582	554235	1
hsa04910	Insulin signaling pathway	2/50	137/7916	0.214242185478179	0.694241305690582	0.694241305690582	10000/5576	2
hsa03440	Homologous recombination	1/50	41/7916	0.229296247047639	0.694241305690582	0.694241305690582	25788	1
hsa05224	Breast cancer	2/50	147/7916	0.237595022357671	0.694241305690582	0.694241305690582	10000/2252	2
hsa05226	Gastric cancer	2/50	149/7916	0.242286903637515	0.694241305690582	0.694241305690582	10000/2252	2
hsa04150	mTOR signaling pathway	2/50	153/7916	0.251684884313364	0.694241305690582	0.694241305690582	23175/10000	2
hsa04973	Carbohydrate digestion and absorption	1/50	47/7916	0.258203315207767	0.694241305690582	0.694241305690582	10000	1
hsa05144	Malaria	1/50	49/7916	0.267600784005207	0.694241305690582	0.694241305690582	6382	1
hsa04310	Wnt signaling pathway	2/50	160/7916	0.26815967646338	0.694241305690582	0.694241305690582	166336/6424	2
hsa04340	Hedgehog signaling pathway	1/50	50/7916	0.272255666527101	0.694241305690582	0.694241305690582	8405	1
hsa04630	JAK-STAT signaling pathway	2/50	162/7916	0.272869515648063	0.694241305690582	0.694241305690582	10000/30837	2
hsa05014	Amyotrophic lateral sclerosis (ALS)	1/50	51/7916	0.276881552196265	0.694241305690582	0.694241305690582	57679	1
hsa04022	cGMP-PKG signaling pathway	2/50	167/7916	0.284641803426618	0.694241305690582	0.694241305690582	10000/3778	2
hsa04010	MAPK signaling pathway	3/50	295/7916	0.285493633866491	0.694241305690582	0.694241305690582	6789/10000/2252	3
hsa05225	Hepatocellular carcinoma	2/50	168/7916	0.286995147430632	0.694241305690582	0.694241305690582	10587/10000	2
hsa03460	Fanconi anemia pathway	1/50	54/7916	0.290586992479666	0.694241305690582	0.694241305690582	2187	1
hsa04923	Regulation of lipolysis in adipocytes	1/50	55/7916	0.295098649866593	0.694241305690582	0.694241305690582	10000	1
hsa05213	Endometrial cancer	1/50	58/7916	0.3084655727801	0.694241305690582	0.694241305690582	10000	1
hsa04370	VEGF signaling pathway	1/50	59/7916	0.312865766386742	0.694241305690582	0.694241305690582	10000	1
hsa00561	Glycerolipid metabolism	1/50	61/7916	0.321583996149269	0.694241305690582	0.694241305690582	23175	1
hsa04213	Longevity regulating pathway - multiple species	1/50	62/7916	0.325902366638452	0.694241305690582	0.694241305690582	10000	1
hsa04929	GnRH secretion	1/50	64/7916	0.334458447176868	0.694241305690582	0.694241305690582	10000	1
hsa04062	Chemokine signaling pathway	2/50	189/7916	0.336159033664397	0.694241305690582	0.694241305690582	2868/10000	2
hsa05165	Human papillomavirus infection	3/50	330/7916	0.346639180842093	0.694241305690582	0.694241305690582	10000/9223/3680	3
hsa05221	Acute myeloid leukemia	1/50	67/7916	0.347093372275962	0.694241305690582	0.694241305690582	10000	1
hsa04664	Fc epsilon RI signaling pathway	1/50	68/7916	0.351252543047551	0.694241305690582	0.694241305690582	10000	1
hsa04920	Adipocytokine signaling pathway	1/50	69/7916	0.355385745500102	0.694241305690582	0.694241305690582	10000	1
hsa04924	Renin secretion	1/50	69/7916	0.355385745500102	0.694241305690582	0.694241305690582	3778	1
hsa05211	Renal cell carcinoma	1/50	69/7916	0.355385745500102	0.694241305690582	0.694241305690582	10000	1
hsa05230	Central carbon metabolism in cancer	1/50	69/7916	0.355385745500102	0.694241305690582	0.694241305690582	10000	1
hsa04622	RIG-I-like receptor signaling pathway	1/50	70/7916	0.359493138481496	0.694241305690582	0.694241305690582	64343	1
hsa05205	Proteoglycans in cancer	2/50	204/7916	0.370737260437956	0.694241305690582	0.694241305690582	10000/6382	2
hsa01524	Platinum drug resistance	1/50	73/7916	0.371662034837745	0.694241305690582	0.694241305690582	10000	1
hsa05168	Herpes simplex virus 1 infection	4/50	491/7916	0.376145309080405	0.694241305690582	0.694241305690582	388569/7694/10000/100131827	4
hsa05212	Pancreatic cancer	1/50	75/7916	0.379648454700049	0.694241305690582	0.694241305690582	10000	1
hsa05214	Glioma	1/50	75/7916	0.379648454700049	0.694241305690582	0.694241305690582	10000	1
hsa05220	Chronic myeloid leukemia	1/50	76/7916	0.383604273762031	0.694241305690582	0.694241305690582	10000	1
hsa05412	Arrhythmogenic right ventricular cardiomyopathy (ARVC)	1/50	77/7916	0.387535368954875	0.694241305690582	0.694241305690582	3680	1
hsa05170	Human immunodeficiency virus 1 infection	2/50	212/7916	0.388911931939712	0.694241305690582	0.694241305690582	3985/10000	2
hsa04721	Synaptic vesicle cycle	1/50	78/7916	0.39144189166852	0.694241305690582	0.694241305690582	22999	1
hsa01521	EGFR tyrosine kinase inhibitor resistance	1/50	79/7916	0.395323992385102	0.694241305690582	0.694241305690582	10000	1
hsa03018	RNA degradation	1/50	79/7916	0.395323992385102	0.694241305690582	0.694241305690582	26986	1
hsa05166	Human T-cell leukemia virus 1 infection	2/50	219/7916	0.404635309243479	0.694241305690582	0.694241305690582	10000/7850	2
hsa04662	B cell receptor signaling pathway	1/50	82/7916	0.406825253868566	0.694241305690582	0.694241305690582	10000	1
hsa04012	ErbB signaling pathway	1/50	85/7916	0.418112048699765	0.694241305690582	0.694241305690582	10000	1
hsa04911	Insulin secretion	1/50	86/7916	0.421827333792986	0.694241305690582	0.694241305690582	3778	1
hsa05235	PD-L1 expression and PD-1 checkpoint pathway in cancer	1/50	89/7916	0.432834257283037	0.694241305690582	0.694241305690582	10000	1
hsa04970	Salivary secretion	1/50	90/7916	0.436457393495615	0.694241305690582	0.694241305690582	3778	1
hsa05410	Hypertrophic cardiomyopathy (HCM)	1/50	90/7916	0.436457393495615	0.694241305690582	0.694241305690582	3680	1
hsa05032	Morphine addiction	1/50	91/7916	0.440057844597739	0.694241305690582	0.694241305690582	2868	1
hsa05222	Small cell lung cancer	1/50	92/7916	0.443635749744079	0.694241305690582	0.694241305690582	10000	1
hsa05414	Dilated cardiomyopathy (DCM)	1/50	96/7916	0.457724664710714	0.694241305690582	0.694241305690582	3680	1
hsa01522	Endocrine resistance	1/50	98/7916	0.464637403502791	0.694241305690582	0.694241305690582	10000	1
hsa04640	Hematopoietic cell lineage	1/50	98/7916	0.464637403502791	0.694241305690582	0.694241305690582	7850	1
hsa04925	Aldosterone synthesis and secretion	1/50	98/7916	0.464637403502791	0.694241305690582	0.694241305690582	466	1
hsa05231	Choline metabolism in cancer	1/50	98/7916	0.464637403502791	0.694241305690582	0.694241305690582	10000	1
hsa04914	Progesterone-mediated oocyte maturation	1/50	99/7916	0.468061313687603	0.694241305690582	0.694241305690582	10000	1
hsa04933	AGE-RAGE signaling pathway in diabetic complications	1/50	100/7916	0.471463761470079	0.694241305690582	0.694241305690582	10000	1
hsa04972	Pancreatic secretion	1/50	102/7916	0.478204796259139	0.694241305690582	0.694241305690582	3778	1
hsa05142	Chagas disease (American trypanosomiasis)	1/50	102/7916	0.478204796259139	0.694241305690582	0.694241305690582	10000	1
hsa05146	Amoebiasis	1/50	102/7916	0.478204796259139	0.694241305690582	0.694241305690582	7850	1
hsa04620	Toll-like receptor signaling pathway	1/50	104/7916	0.484861552833257	0.694241305690582	0.694241305690582	10000	1
hsa04625	C-type lectin receptor signaling pathway	1/50	104/7916	0.484861552833257	0.694241305690582	0.694241305690582	10000	1
hsa04660	T cell receptor signaling pathway	1/50	104/7916	0.484861552833257	0.694241305690582	0.694241305690582	10000	1
hsa03008	Ribosome biogenesis in eukaryotes	1/50	105/7916	0.488158649909337	0.694241305690582	0.694241305690582	55226	1
hsa04922	Glucagon signaling pathway	1/50	106/7916	0.49143506362135	0.694241305690582	0.694241305690582	10000	1
hsa04931	Insulin resistance	1/50	108/7916	0.497926348665151	0.694241305690582	0.694241305690582	10000	1
hsa04066	HIF-1 signaling pathway	1/50	109/7916	0.501141471944703	0.694241305690582	0.694241305690582	10000	1
hsa04668	TNF signaling pathway	1/50	112/7916	0.510666260622204	0.694241305690582	0.694241305690582	10000	1
hsa04725	Cholinergic synapse	1/50	112/7916	0.510666260622204	0.694241305690582	0.694241305690582	10000	1
hsa05145	Toxoplasmosis	1/50	112/7916	0.510666260622204	0.694241305690582	0.694241305690582	10000	1
hsa04071	Sphingolipid signaling pathway	1/50	119/7916	0.532203064069748	0.694241305690582	0.694241305690582	10000	1
hsa04722	Neurotrophin signaling pathway	1/50	119/7916	0.532203064069748	0.694241305690582	0.694241305690582	10000	1
hsa04919	Thyroid hormone signaling pathway	1/50	119/7916	0.532203064069748	0.694241305690582	0.694241305690582	10000	1
hsa04152	AMPK signaling pathway	1/50	120/7916	0.535202916166261	0.694241305690582	0.694241305690582	10000	1
hsa05135	Yersinia infection	1/50	120/7916	0.535202916166261	0.694241305690582	0.694241305690582	10000	1
hsa04611	Platelet activation	1/50	124/7916	0.547014933162302	0.694241305690582	0.694241305690582	10000	1
hsa04380	Osteoclast differentiation	1/50	128/7916	0.55853262184077	0.694241305690582	0.694241305690582	10000	1
hsa04926	Relaxin signaling pathway	1/50	129/7916	0.561366901361566	0.694241305690582	0.694241305690582	10000	1
hsa04728	Dopaminergic synapse	1/50	131/7916	0.566982065911245	0.694241305690582	0.694241305690582	10000	1
hsa03040	Spliceosome	1/50	135/7916	0.578001872493638	0.694241305690582	0.694241305690582	494115	1
hsa04120	Ubiquitin mediated proteolysis	1/50	136/7916	0.580713594171484	0.694241305690582	0.694241305690582	4281	1
hsa04210	Apoptosis	1/50	136/7916	0.580713594171484	0.694241305690582	0.694241305690582	10000	1
hsa04140	Autophagy - animal	1/50	137/7916	0.583408236882464	0.694241305690582	0.694241305690582	10000	1
hsa04371	Apelin signaling pathway	1/50	137/7916	0.583408236882464	0.694241305690582	0.694241305690582	10000	1
hsa04915	Estrogen signaling pathway	1/50	138/7916	0.586085906011642	0.694241305690582	0.694241305690582	10000	1
hsa05162	Measles	1/50	138/7916	0.586085906011642	0.694241305690582	0.694241305690582	10000	1
hsa05206	MicroRNAs in cancer	2/50	310/7916	0.588633169701128	0.694241305690582	0.694241305690582	23414/8626	2
hsa04550	Signaling pathways regulating pluripotency of stem cells	1/50	140/7916	0.59139074188457	0.694241305690582	0.694241305690582	10000	1
hsa04072	Phospholipase D signaling pathway	1/50	148/7916	0.611951784510563	0.697064581730577	0.697064581730577	10000	1
hsa04723	Retrograde endocannabinoid signaling	1/50	148/7916	0.611951784510563	0.697064581730577	0.697064581730577	22999	1
hsa04261	Adrenergic signaling in cardiomyocytes	1/50	149/7916	0.614449520192138	0.697064581730577	0.697064581730577	10000	1
hsa04932	Non-alcoholic fatty liver disease (NAFLD)	1/50	149/7916	0.614449520192138	0.697064581730577	0.697064581730577	10000	1
hsa04934	Cushing syndrome	1/50	155/7916	0.629108413543127	0.701897816762993	0.701897816762993	8085	1
hsa05160	Hepatitis C	1/50	155/7916	0.629108413543127	0.701897816762993	0.701897816762993	10000	1
hsa04218	Cellular senescence	1/50	160/7916	0.640905750716449	0.708498673332883	0.708498673332883	10000	1
hsa05161	Hepatitis B	1/50	162/7916	0.645521013481071	0.708498673332883	0.708498673332883	10000	1
hsa03013	RNA transport	1/50	165/7916	0.652335107932237	0.710203544926226	0.710203544926226	26986	1
hsa04530	Tight junction	1/50	169/7916	0.661221220136637	0.710794002940082	0.710794002940082	9223	1
hsa05164	Influenza A	1/50	170/7916	0.66340773607741	0.710794002940082	0.710794002940082	10000	1
hsa05152	Tuberculosis	1/50	179/7916	0.682474137373901	0.725464634216352	0.725464634216352	10000	1
hsa05167	Kaposi sarcoma-associated herpesvirus infection	1/50	186/7916	0.696567970136169	0.73466153100299	0.73466153100299	10000	1
hsa05130	Pathogenic Escherichia coli infection	1/50	201/7916	0.724736353061047	0.746865707352988	0.746865707352988	283446	1
hsa05169	Epstein-Barr virus infection	1/50	201/7916	0.724736353061047	0.746865707352988	0.746865707352988	10000	1
hsa05203	Viral carcinogenesis	1/50	201/7916	0.724736353061047	0.746865707352988	0.746865707352988	5966	1
hsa04024	cAMP signaling pathway	1/50	216/7916	0.750337286434543	0.767390406580783	0.767390406580783	10000	1
hsa05163	Human cytomegalovirus infection	1/50	225/7916	0.764561872250644	0.776059043261932	0.776059043261931	10000	1
hsa04144	Endocytosis	1/50	243/7916	0.790669184746246	0.796569701050322	0.796569701050322	2868	1
hsa04060	Cytokine-cytokine receptor interaction	1/50	294/7916	0.850185264925325	0.850185264925325	0.850185264925325	7850	1
