# Supplementary material for: Co-expression network analysis identifies a gene signature as a predictive biomarker for energy metabolism in osteosarcoma
Source: Cancer Cell Int. 2020 Jun 22;20:259. doi: 10.1186/s12935-020-01352-2 (PMC7310058; doi:10.1186/s12935-020-01352-2)
Supplement: Supplementary file 5 — Additional file 5: Table S5. GO terms for the genes in the pink module. [file 12935_2020_1352_MOESM5_ESM.doc]

ID	Description	GeneRatio	BgRatio	pvalue	p.adjust	qvalue	geneID	Count
GO:0046961	proton-transporting ATPase activity, rotational mechanism	12/312	23/17632	8.67327488891645e-16	3.36962349719836e-13	2.94642656118153e-13	537/529/51606/9296/8992/526/245972/533/523/10312/527/9114	12
GO:0036442	proton-exporting ATPase activity	13/312	30/17632	1.18857971682482e-15	3.36962349719836e-13	2.94642656118153e-13	537/529/51606/9296/8992/526/245972/533/523/9550/10312/527/9114	13
GO:0044769	ATPase activity, coupled to transmembrane movement of ions, rotational mechanism	12/312	35/17632	4.42676183747979e-13	8.36657987283681e-11	7.31580640509819e-11	537/529/51606/9296/8992/526/245972/533/523/10312/527/9114	12
GO:0019829	cation-transporting ATPase activity	13/312	66/17632	1.14639022389954e-10	1.32299931838566e-08	1.15684150925396e-08	537/529/51606/9296/8992/526/245972/533/523/9550/10312/527/9114	13
GO:0022853	active ion transmembrane transporter activity	13/312	67/17632	1.39999927871498e-10	1.32299931838566e-08	1.15684150925396e-08	537/529/51606/9296/8992/526/245972/533/523/9550/10312/527/9114	13
GO:0042625	ATPase coupled ion transmembrane transporter activity	13/312	67/17632	1.39999927871498e-10	1.32299931838566e-08	1.15684150925396e-08	537/529/51606/9296/8992/526/245972/533/523/9550/10312/527/9114	13
GO:0015078	proton transmembrane transporter activity	17/312	137/17632	3.28731252345522e-10	2.66272314399873e-08	2.32830706548483e-08	537/84679/529/51606/9296/8992/85414/526/245972/533/133308/523/9550/5002/10312/527/9114	17
GO:0042626	ATPase activity, coupled to transmembrane movement of substances	14/312	116/17632	1.76541711569839e-08	1.25123938075124e-06	1.0940940282815e-06	537/529/51606/9296/8992/526/245972/533/523/9550/10312/10347/527/9114	14
GO:0015405	P-P-bond-hydrolysis-driven transmembrane transporter activity	14/312	124/17632	4.17822856827657e-08	2.62586299301771e-06	2.29607624563509e-06	537/529/51606/9296/8992/526/245972/533/523/9550/10312/10347/527/9114	14
GO:0015399	primary active transmembrane transporter activity	14/312	125/17632	4.63115166317057e-08	2.62586299301771e-06	2.29607624563509e-06	537/529/51606/9296/8992/526/245972/533/523/9550/10312/10347/527/9114	14
GO:0043492	ATPase activity, coupled to movement of substances	14/312	132/17632	9.26407604131873e-08	4.77521010493429e-06	4.17548307699629e-06	537/529/51606/9296/8992/526/245972/533/523/9550/10312/10347/527/9114	14
GO:0022804	active transmembrane transporter activity	22/312	348/17632	2.77971465411513e-07	1.3134151740694e-05	1.14846105446335e-05	537/84679/529/51606/9296/8992/85414/526/6580/245972/533/133308/28231/523/6522/219855/9550/5002/10312/10347/527/9114	22
GO:0004553	hydrolase activity, hydrolyzing O-glycosyl compounds	11/312	95/17632	9.30496342172525e-07	4.05839558470632e-05	3.54869455192923e-05	5476/55741/2717/3074/3373/2519/55331/2760/2720/5660/4668	11
GO:0016798	hydrolase activity, acting on glycosyl bonds	11/312	118/17632	7.95122536994389e-06	0.000322024627482727	0.00028158098866493	5476/55741/2717/3074/3373/2519/55331/2760/2720/5660/4668	11
GO:0001618	virus receptor activity	8/312	74/17632	4.80556729883068e-05	0.00170297291152312	0.00148909355115082	290/50848/1803/8764/920/6404/3690/3383	8
GO:0104005	hijacked molecular function	8/312	74/17632	4.80556729883068e-05	0.00170297291152312	0.00148909355115082	290/50848/1803/8764/920/6404/3690/3383	8
GO:0008553	proton-exporting ATPase activity, phosphorylative mechanism	4/312	13/17632	6.06156179967995e-05	0.00202170914142266	0.00176779913786332	529/245972/9550/9114	4
GO:0015077	monovalent inorganic cation transmembrane transporter activity	19/312	387/17632	6.44145821534969e-05	0.00202905933783515	0.00177422621019281	537/84679/529/51606/9296/8992/85414/526/6580/245972/533/133308/523/9550/30819/5002/10312/527/9114	19
GO:0015929	hexosaminidase activity	4/312	15/17632	0.000112525022882222	0.00335798357759053	0.00293624851953056	3074/3373/2760/4668	4
GO:0008238	exopeptidase activity	8/312	113/17632	0.000900922690726117	0.0255411582820854	0.0223333993332632	1522/5476/290/6051/1803/22846/2678/1200	8
GO:0050839	cell adhesion molecule binding	19/312	486/17632	0.00110978141494986	0.0299640982036462	0.0262008544582147	83874/6714/1490/84966/7408/79180/28988/50848/3927/11344/822/83706/53827/3936/8482/1013/5216/3690/3383	19
GO:0001968	fibronectin binding	4/312	27/17632	0.00122381527938856	0.031541057427878	0.0275797606024887	1490/1513/3489/3690	4
GO:0008179	adenylate cyclase binding	3/312	13/17632	0.00137582285275635	0.0332660463143828	0.0290881051036375	808/10487/9472	3
GO:0005520	insulin-like growth factor binding	4/312	28/17632	0.00140808661648181	0.0332660463143828	0.0290881051036375	1490/94031/3489/3690	4
GO:0042623	ATPase activity, coupled	15/312	357/17632	0.00182146893136317	0.0413109153633168	0.0361226049125076	537/529/51606/9296/4643/8992/526/245972/533/523/9550/10312/10347/527/9114	15
GO:0051015	actin filament binding	10/312	190/17632	0.0021050842596662	0.0459070298165666	0.0401414852754161	4643/9051/10095/28988/3927/11344/822/283284/3936/84687	10
GO:0008146	sulfotransferase activity	5/312	52/17632	0.00221114904552311	0.0464341299559853	0.0406023859821203	56548/8459/166012/9469/9956	5
GO:0015662	ATPase activity, coupled to transmembrane movement of ions, phosphorylative mechanism	4/312	33/17632	0.00262560412708723	0.0531684835735163	0.0464909602954167	529/245972/9550/9114	4
GO:0008484	sulfuric ester hydrolase activity	3/312	17/17632	0.00310416908905795	0.0606918577067537	0.0530694606514082	410/411/2799	3
GO:0003779	actin binding	16/312	421/17632	0.00353755611643716	0.0668598106006623	0.0584627695032246	4643/9051/10095/10487/7408/28988/3927/11344/822/22846/64780/283284/53827/3936/84687/5216	16
GO:0038024	cargo receptor activity	6/312	84/17632	0.00374441530457492	0.06848656379658	0.059885215906784	2350/408/55911/8578/10347/283316	6
GO:0005385	zinc ion transmembrane transporter activity	3/312	20/17632	0.00500408463248567	0.0886661245818555	0.0775303901941036	64116/27173/7780	3
GO:0005518	collagen binding	5/312	67/17632	0.00663087015624009	0.113155816465637	0.0989443786416319	4318/285613/114897/1513/9902	5
GO:0005178	integrin binding	7/312	126/17632	0.00715330774760199	0.113155816465637	0.0989443786416319	6714/1490/83706/3936/8482/3690/3383	7
GO:0015035	protein disulfide oxidoreductase activity	3/312	23/17632	0.00747597632891955	0.113155816465637	0.0989443786416319	373156/83442/2745	3
GO:0015299	solute:proton antiporter activity	3/312	23/17632	0.00747597632891955	0.113155816465637	0.0989443786416319	84679/133308/5002	3
GO:0030215	semaphorin receptor binding	3/312	23/17632	0.00747597632891955	0.113155816465637	0.0989443786416319	10507/8482/10501	3
GO:0003924	GTPase activity	12/312	301/17632	0.00758363496595098	0.113155816465637	0.0989443786416319	2771/116988/51807/6237/54509/2769/389/54769/391/23682/84790/5880	12
GO:0016782	transferase activity, transferring sulfur-containing groups	5/312	71/17632	0.00844473020963664	0.121415918118071	0.106167079613128	56548/8459/166012/9469/9956	5
GO:0001883	purine nucleoside binding	14/312	383/17632	0.00856549686899971	0.121415918118071	0.106167079613128	100/2771/116988/51807/6237/54509/2769/389/54769/391/23682/84790/5880/115761	14
GO:0033218	amide binding	13/312	348/17632	0.00936375958295457	0.12473951953674	0.109073264089492	1471/2350/290/2948/5480/1622/3030/5660/30819/1200/9445/7064/2696	13
GO:0004190	aspartic-type endopeptidase activity	3/312	25/17632	0.00945996356275102	0.12473951953674	0.109073264089492	1509/56675/5664	3
GO:0072509	divalent inorganic cation transmembrane transporter activity	3/312	25/17632	0.00945996356275102	0.12473951953674	0.109073264089492	64116/27173/7780	3
GO:0001664	G protein-coupled receptor binding	11/312	274/17632	0.00986067507604524	0.127068244729947	0.111109520593715	54102/2771/7482/6374/808/7473/2769/408/9034/5660/51192	11
GO:0001882	nucleoside binding	14/312	391/17632	0.0101501104533882	0.127891391712691	0.111829287100487	100/2771/116988/51807/6237/54509/2769/389/54769/391/23682/84790/5880/115761	14
GO:0070001	aspartic-type peptidase activity	3/312	26/17632	0.0105559889997097	0.1284981078486	0.112359804690784	1509/56675/5664	3
GO:0035091	phosphatidylinositol binding	10/312	240/17632	0.0106515186400074	0.1284981078486	0.112359804690784	4643/55041/29887/64333/9784/11344/64342/285180/26499/5216	10
GO:0045499	chemorepellent activity	3/312	27/17632	0.0117225107147498	0.13345581691468	0.116694866363714	10507/8482/10501	3
GO:0051019	mitogen-activated protein kinase binding	3/312	27/17632	0.0117225107147498	0.13345581691468	0.116694866363714	10318/4772/5795	3
GO:0015297	antiporter activity	5/312	77/17632	0.0117685905568501	0.13345581691468	0.116694866363714	84679/133308/6522/219855/5002	5
GO:0045296	cadherin binding	12/312	323/17632	0.0127829801792466	0.136803264301401	0.119621901951099	83874/6714/7408/79180/28988/50848/3927/11344/822/53827/1013/5216	12
GO:0008525	phosphatidylcholine transporter activity	2/312	10/17632	0.0127876067160039	0.136803264301401	0.119621901951099	58488/10347	2
GO:0016803	ether hydrolase activity	2/312	10/17632	0.0127876067160039	0.136803264301401	0.119621901951099	6051/144110	2
GO:0016887	ATPase activity	15/312	445/17632	0.0132672218593052	0.139305829522704	0.121810165608825	537/529/51606/9296/4643/8992/526/245972/533/523/9550/10312/10347/527/9114	15
GO:0005035	death receptor activity	2/312	11/17632	0.015448213910531	0.156413165844126	0.136768961501129	8764/8792	2
GO:0016801	hydrolase activity, acting on ether bonds	2/312	11/17632	0.015448213910531	0.156413165844126	0.136768961501129	6051/144110	2
GO:0005525	GTP binding	13/312	375/17632	0.0165516821800589	0.164645680633218	0.143967540291925	2771/116988/51807/6237/54509/2769/389/54769/391/23682/84790/5880/115761	13
GO:0005543	phospholipid binding	14/312	417/17632	0.0169334881487716	0.165539444488853	0.144749054774436	4643/55041/100271927/29887/64333/9784/11344/5104/64342/58488/285180/5660/26499/5216	14
GO:0016836	hydro-lyase activity	4/312	57/17632	0.0182253287698125	0.167570393465459	0.146524933300346	113675/3030/760/50	4
GO:0032550	purine ribonucleoside binding	13/312	380/17632	0.0182502471789414	0.167570393465459	0.146524933300346	2771/116988/51807/6237/54509/2769/389/54769/391/23682/84790/5880/115761	13
GO:0004065	arylsulfatase activity	2/312	12/17632	0.0183233939944594	0.167570393465459	0.146524933300346	410/411	2
GO:0031994	insulin-like growth factor I binding	2/312	12/17632	0.0183233939944594	0.167570393465459	0.146524933300346	3489/3690	2
GO:0019956	chemokine binding	3/312	32/17632	0.0186338009087752	0.167704208178976	0.146641941988857	1230/9034/3690	3
GO:0004869	cysteine-type endopeptidase inhibitor activity	4/312	58/17632	0.0193103654538517	0.168445803266676	0.147290398846383	1476/1471/330/408	4
GO:0016667	oxidoreductase activity, acting on a sulfur group of donors	4/312	58/17632	0.0193103654538517	0.168445803266676	0.147290398846383	373156/10437/83442/2745	4
GO:0032549	ribonucleoside binding	13/312	384/17632	0.0197014708115051	0.169253544698839	0.147996694612742	2771/116988/51807/6237/54509/2769/389/54769/391/23682/84790/5880/115761	13
GO:0005451	monovalent cation:proton antiporter activity	2/312	13/17632	0.0214047705656781	0.175891375517964	0.153800868595491	84679/133308	2
GO:0015385	sodium:proton antiporter activity	2/312	13/17632	0.0214047705656781	0.175891375517964	0.153800868595491	84679/133308	2
GO:0032036	myosin heavy chain binding	2/312	13/17632	0.0214047705656781	0.175891375517964	0.153800868595491	10398/103910	2
GO:0099516	ion antiporter activity	4/312	61/17632	0.0228015699224574	0.184692716371905	0.161496833586127	84679/133308/6522/219855	4
GO:0015298	solute:cation antiporter activity	3/312	35/17632	0.0236563790955609	0.185805704869586	0.162470039902674	84679/133308/5002	3
GO:0019955	cytokine binding	6/312	125/17632	0.0238214531005203	0.185805704869586	0.162470039902674	920/1230/9034/1436/8792/3690	6
GO:0008236	serine-type peptidase activity	10/312	273/17632	0.0239466296584918	0.185805704869586	0.162470039902674	4318/5476/146547/94031/1075/1803/1509/1200/1513/4327	10
GO:0019001	guanyl nucleotide binding	13/312	396/17632	0.0245774741890987	0.185805704869586	0.162470039902674	2771/116988/51807/6237/54509/2769/389/54769/391/23682/84790/5880/115761	13
GO:0032561	guanyl ribonucleotide binding	13/312	396/17632	0.0245774741890987	0.185805704869586	0.162470039902674	2771/116988/51807/6237/54509/2769/389/54769/391/23682/84790/5880/115761	13
GO:0017124	SH3 domain binding	6/312	127/17632	0.0255075362537621	0.190299645472146	0.166399578608337	7408/868/64780/26578/2876/1535	6
GO:0017171	serine hydrolase activity	10/312	277/17632	0.0261322702825636	0.192428535717059	0.168261097786568	4318/5476/146547/94031/1075/1803/1509/1200/1513/4327	10
GO:0005161	platelet-derived growth factor receptor binding	2/312	15/17632	0.0281537401776161	0.204656034368056	0.178952923396183	5795/3690	2
GO:0048037	cofactor binding	15/312	495/17632	0.0308361949156805	0.22131800654672	0.193522289211	6714/6697/2948/200407/1622/7086/64780/113675/3030/55328/2805/51084/50/4682/1535	15
GO:0031625	ubiquitin protein ligase binding	10/312	286/17632	0.031566545649201	0.223727892288712	0.195629513168074	6714/1026/408/2185/7009/51438/8764/5002/1152/527	10
GO:0015036	disulfide oxidoreductase activity	3/312	40/17632	0.0334915141469207	0.231581567332976	0.202496831363282	373156/83442/2745	3
GO:0046915	transition metal ion transmembrane transporter activity	3/312	40/17632	0.0334915141469207	0.231581567332976	0.202496831363282	64116/27173/7780	3
GO:0004252	serine-type endopeptidase activity	9/312	250/17632	0.0343591963991019	0.23471884769025	0.205240095167749	4318/146547/94031/1075/1803/1509/1200/1513/4327	9
GO:0005001	transmembrane receptor protein tyrosine phosphatase activity	2/312	17/17632	0.0356325673649937	0.23492634530176	0.205421532789621	5791/5800	2
GO:0019198	transmembrane receptor protein phosphatase activity	2/312	17/17632	0.0356325673649937	0.23492634530176	0.205421532789621	5791/5800	2
GO:0046933	proton-transporting ATP synthase activity, rotational mechanism	2/312	17/17632	0.0356325673649937	0.23492634530176	0.205421532789621	537/527	2
GO:0016835	carbon-oxygen lyase activity	4/312	74/17632	0.0421628266504277	0.272648494315326	0.238406090824317	113675/3030/760/50	4
GO:0044389	ubiquitin-like protein ligase binding	10/312	301/17632	0.0423158156962058	0.272648494315326	0.238406090824317	6714/1026/408/2185/7009/51438/8764/5002/1152/527	10
GO:0038191	neuropilin binding	2/312	19/17632	0.0437820862165744	0.278926324548289	0.243895477327103	10507/8482	2
GO:0004180	carboxypeptidase activity	3/312	45/17632	0.0451269479215076	0.280758416915461	0.245497473994583	1522/5476/22846	3
GO:0015291	secondary active transmembrane transporter activity	8/312	223/17632	0.0453385380253255	0.280758416915461	0.245497473994583	84679/85414/6580/133308/28231/6522/219855/5002	8
GO:0008194	UDP-glycosyltransferase activity	6/312	146/17632	0.0455551575947485	0.280758416915461	0.245497473994583	285203/3074/3373/26301/2131/11226	6
GO:0004177	aminopeptidase activity	3/312	46/17632	0.047664719574703	0.28702586299574	0.250977780508668	290/6051/1803	3
GO:0004715	non-membrane spanning protein tyrosine kinase activity	3/312	46/17632	0.047664719574703	0.28702586299574	0.250977780508668	6714/2185/4145	3
GO:0031683	G-protein beta/gamma-subunit complex binding	2/312	20/17632	0.048090753059251	0.28702586299574	0.250977780508668	2771/2769	2
GO:0008022	protein C-terminus binding	7/312	187/17632	0.0490212163856193	0.289531559277564	0.253168781991521	6714/58526/1490/9784/28988/2185/6456	7
GO:0060589	nucleoside-triphosphatase regulator activity	11/312	353/17632	0.0502342826859184	0.293637508071296	0.256759057461395	83874/116988/100271927/64333/408/79890/6001/29103/51291/9162/5216	11
GO:0008237	metallopeptidase activity	7/312	189/17632	0.0513628513234913	0.297170782657343	0.259848581883614	4318/27299/290/6051/22846/7064/4327	7
GO:0004602	glutathione peroxidase activity	2/312	21/17632	0.0525463607018863	0.300134661999174	0.262440222410863	373156/2876	2
GO:0035591	signaling adaptor activity	4/312	80/17632	0.0534631408499411	0.300134661999174	0.262440222410863	6714/55620/3927/27040	4
GO:0051117	ATPase binding	4/312	80/17632	0.0534631408499411	0.300134661999174	0.262440222410863	529/29887/9550/10312	4
GO:1901981	phosphatidylinositol phosphate binding	6/312	154/17632	0.0562877148626582	0.312893473795364	0.273596632614159	55041/64333/11344/285180/26499/5216	6
GO:0000062	fatty-acyl-CoA binding	2/312	22/17632	0.0571423967711894	0.31456057251713	0.275054357478081	1622/3030	2
GO:0015103	inorganic anion transmembrane transporter activity	6/312	157/17632	0.0606731830255379	0.330785526687308	0.289241591144012	54102/6580/6522/219855/94015/84975	6
GO:0016493	C-C chemokine receptor activity	2/312	23/17632	0.0618725320514055	0.330959676161764	0.28939386887996	1230/9034	2
GO:0019865	immunoglobulin binding	2/312	23/17632	0.0618725320514055	0.330959676161764	0.28939386887996	2207/920	2
GO:0019957	C-C chemokine binding	2/312	24/17632	0.0667306160758109	0.348322244159837	0.30457584145416	1230/9034	2
GO:0043027	cysteine-type endopeptidase inhibitor activity involved in apoptotic process	2/312	24/17632	0.0667306160758109	0.348322244159837	0.30457584145416	330/408	2
GO:0008375	acetylglucosaminyltransferase activity	3/312	53/17632	0.0673103479866095	0.348322244159837	0.30457584145416	285203/3074/2131	3
GO:0042277	peptide binding	9/312	285/17632	0.0675757440168997	0.348322244159837	0.30457584145416	1471/290/2948/5480/30819/1200/9445/7064/2696	9
GO:0005070	SH3/SH2 adaptor activity	3/312	54/17632	0.0703755867554775	0.356666241111541	0.311871901166872	6714/3927/27040	3
GO:0002020	protease binding	5/312	125/17632	0.0713473848095661	0.356666241111541	0.311871901166872	1476/1471/1803/5104/3690	5
GO:0044325	ion channel binding	5/312	125/17632	0.0713473848095661	0.356666241111541	0.311871901166872	6714/808/408/30819/9472	5
GO:0004364	glutathione transferase activity	2/312	25/17632	0.071710672816077	0.356666241111541	0.311871901166872	373156/2948	2
GO:0051287	NAD binding	3/312	55/17632	0.0735027636988786	0.362400582758819	0.316886056770452	3030/55328/51084	3
GO:0001637	G protein-coupled chemoattractant receptor activity	2/312	26/17632	0.0768068964674409	0.362912585808658	0.317333756457585	1230/9034	2
GO:0004435	phosphatidylinositol phospholipase C activity	2/312	26/17632	0.0768068964674409	0.362912585808658	0.317333756457585	1230/5330	2
GO:0004950	chemokine receptor activity	2/312	26/17632	0.0768068964674409	0.362912585808658	0.317333756457585	1230/9034	2
GO:0031210	phosphatidylcholine binding	2/312	26/17632	0.0768068964674409	0.362912585808658	0.317333756457585	5104/58488	2
GO:0050997	quaternary ammonium group binding	2/312	26/17632	0.0768068964674409	0.362912585808658	0.317333756457585	5104/58488	2
GO:0003785	actin monomer binding	2/312	27/17632	0.0820136473276562	0.381161787170337	0.333291008553288	11344/5216	2
GO:0015491	cation:cation antiporter activity	2/312	27/17632	0.0820136473276562	0.381161787170337	0.333291008553288	84679/133308	2
GO:0004629	phospholipase C activity	2/312	28/17632	0.0873254477677419	0.39930265229282	0.349153530548442	1230/5330	2
GO:1901567	fatty acid derivative binding	2/312	28/17632	0.0873254477677419	0.39930265229282	0.349153530548442	1622/3030	2
GO:0004866	endopeptidase inhibitor activity	6/312	175/17632	0.0911246613636154	0.41334146394536	0.36142918317695	1476/1471/330/408/56925/5104	6
GO:0061134	peptidase regulator activity	7/312	220/17632	0.096652039734761	0.434934178806425	0.380310031036528	1476/1471/1075/330/408/56925/5104	7
GO:0030695	GTPase regulator activity	9/312	309/17632	0.0991594541164284	0.440369141630868	0.385062407329693	83874/116988/100271927/64333/408/79890/6001/51291/9162	9
GO:0008235	metalloexopeptidase activity	3/312	63/17632	0.100627882829864	0.440369141630868	0.385062407329693	290/6051/22846	3
GO:0004725	protein tyrosine phosphatase activity	4/312	100/17632	0.101564478844296	0.440369141630868	0.385062407329693	1846/5791/5800/5795	4
GO:0005164	tumor necrosis factor receptor binding	2/312	31/17632	0.103838719262921	0.440369141630868	0.385062407329693	8717/8600	2
GO:0043548	phosphatidylinositol 3-kinase binding	2/312	31/17632	0.103838719262921	0.440369141630868	0.385062407329693	808/118788	2
GO:0033293	monocarboxylic acid binding	3/312	64/17632	0.104265983632933	0.440369141630868	0.385062407329693	5104/5660/7421	3
GO:0004721	phosphoprotein phosphatase activity	6/312	182/17632	0.104849795626397	0.440369141630868	0.385062407329693	1846/5791/55313/64077/5800/5795	6
GO:0030414	peptidase inhibitor activity	6/312	182/17632	0.104849795626397	0.440369141630868	0.385062407329693	1476/1471/330/408/56925/5104	6
GO:0061135	endopeptidase regulator activity	6/312	182/17632	0.104849795626397	0.440369141630868	0.385062407329693	1476/1471/330/408/56925/5104	6
GO:0016829	lyase activity	6/312	183/17632	0.106894034454808	0.445653805410855	0.389683360899495	113675/3030/171425/2805/760/50	6
GO:0042379	chemokine receptor binding	3/312	66/17632	0.111694961292621	0.462270387247563	0.40421303702516	6374/9034/51192	3
GO:0015301	anion:anion antiporter activity	2/312	33/17632	0.115279332738117	0.470240155845411	0.41118186838056	6522/219855	2
GO:0042169	SH2 domain binding	2/312	33/17632	0.115279332738117	0.470240155845411	0.41118186838056	6714/7462	2
GO:0046934	phosphatidylinositol-4,5-bisphosphate 3-kinase activity	3/312	68/17632	0.119320027849139	0.483246112789013	0.422554384337928	6714/5291/118788	3
GO:0005096	GTPase activator activity	8/312	279/17632	0.123298491979164	0.495294377219881	0.433089486068066	83874/116988/100271927/64333/408/79890/6001/51291	8
GO:0004857	enzyme inhibitor activity	10/312	371/17632	0.124041978069176	0.495294377219881	0.433089486068066	1476/1471/1026/330/408/56925/5104/7009/9162/84687	10
GO:0052813	phosphatidylinositol bisphosphate kinase activity	3/312	71/17632	0.131105094797982	0.519836284968224	0.454549132497974	6714/5291/118788	3
GO:0050662	coenzyme binding	8/312	285/17632	0.13433738277759	0.528953444686762	0.462521252107054	6697/1622/64780/113675/3030/55328/2805/51084	8
GO:0060090	molecular adaptor activity	6/312	196/17632	0.135295503283667	0.529052071460959	0.462607492171376	6714/55620/8717/408/3927/27040	6
GO:0032266	phosphatidylinositol-3-phosphate binding	2/312	37/17632	0.139030378085256	0.535060541335159	0.467861347756168	285180/26499	2
GO:0004222	metalloendopeptidase activity	4/312	113/17632	0.140579635576574	0.535060541335159	0.467861347756168	4318/27299/7064/4327	4
GO:0001205	distal enhancer DNA-binding transcription activator activity, RNA polymerase II-specific	2/312	38/17632	0.145124354244026	0.535060541335159	0.467861347756168	4772/6688	2
GO:0005547	phosphatidylinositol-3,4,5-trisphosphate binding	2/312	38/17632	0.145124354244026	0.535060541335159	0.467861347756168	55041/64333	2
GO:0005109	frizzled binding	2/312	39/17632	0.151272756784926	0.535060541335159	0.467861347756168	7482/7473	2
GO:0004197	cysteine-type endopeptidase activity	4/312	118/17632	0.156966489182229	0.535060541335159	0.467861347756168	1522/1075/1509/1513	4
GO:0030331	estrogen receptor binding	2/312	40/17632	0.157471769555347	0.535060541335159	0.467861347756168	6714/408	2
GO:1901505	carbohydrate derivative transmembrane transporter activity	2/312	40/17632	0.157471769555347	0.535060541335159	0.467861347756168	219855/55315	2
GO:0016758	transferase activity, transferring hexosyl groups	6/312	206/17632	0.159318871130364	0.535060541335159	0.467861347756168	285203/3074/3373/26301/2131/11226	6
GO:0005522	profilin binding	1/312	10/17632	0.163543941063127	0.535060541335159	0.467861347756168	7408	1
GO:0005536	glucose binding	1/312	10/17632	0.163543941063127	0.535060541335159	0.467861347756168	3098	1
GO:0008199	ferric iron binding	1/312	10/17632	0.163543941063127	0.535060541335159	0.467861347756168	54	1
GO:0015279	store-operated calcium channel activity	1/312	10/17632	0.163543941063127	0.535060541335159	0.467861347756168	93129	1
GO:0015378	sodium:chloride symporter activity	1/312	10/17632	0.163543941063127	0.535060541335159	0.467861347756168	6580	1
GO:0015651	quaternary ammonium group transmembrane transporter activity	1/312	10/17632	0.163543941063127	0.535060541335159	0.467861347756168	6580	1
GO:0015924	mannosyl-oligosaccharide mannosidase activity	1/312	10/17632	0.163543941063127	0.535060541335159	0.467861347756168	55741	1
GO:0019869	chloride channel inhibitor activity	1/312	10/17632	0.163543941063127	0.535060541335159	0.467861347756168	8673	1
GO:0035256	G protein-coupled glutamate receptor binding	1/312	10/17632	0.163543941063127	0.535060541335159	0.467861347756168	808	1
GO:0035615	clathrin adaptor activity	1/312	10/17632	0.163543941063127	0.535060541335159	0.467861347756168	408	1
GO:0036312	phosphatidylinositol 3-kinase regulatory subunit binding	1/312	10/17632	0.163543941063127	0.535060541335159	0.467861347756168	118788	1
GO:0070513	death domain binding	1/312	10/17632	0.163543941063127	0.535060541335159	0.467861347756168	8717	1
GO:0098748	endocytic adaptor activity	1/312	10/17632	0.163543941063127	0.535060541335159	0.467861347756168	408	1
GO:0051539	4 iron, 4 sulfur cluster binding	2/312	41/17632	0.163717693617475	0.535060541335159	0.467861347756168	50/4682	2
GO:0061630	ubiquitin protein ligase activity	6/312	208/17632	0.164334178861619	0.535060541335159	0.467861347756168	127544/330/93082/868/344558/387921	6
GO:0035004	phosphatidylinositol 3-kinase activity	3/312	79/17632	0.16434829549627	0.535060541335159	0.467861347756168	6714/5291/118788	3
GO:0016616	oxidoreductase activity, acting on the CH-OH group of donors, NAD or NADP as acceptor	4/312	121/17632	0.167124429404214	0.535060541335159	0.467861347756168	80270/6697/3030/51084	4
GO:0015026	coreceptor activity	2/312	42/17632	0.170006944317296	0.535060541335159	0.467861347756168	920/3690	2
GO:0043028	cysteine-type endopeptidase regulator activity involved in apoptotic process	2/312	42/17632	0.170006944317296	0.535060541335159	0.467861347756168	330/408	2
GO:0061659	ubiquitin-like protein ligase activity	6/312	213/17632	0.177161238502757	0.535060541335159	0.467861347756168	127544/330/93082/868/344558/387921	6
GO:0051219	phosphoprotein binding	3/312	82/17632	0.177406057504293	0.535060541335159	0.467861347756168	6714/408/868	3
GO:0000774	adenyl-nucleotide exchange factor activity	1/312	11/17632	0.178353513778386	0.535060541335159	0.467861347756168	5216	1
GO:0004000	adenosine deaminase activity	1/312	11/17632	0.178353513778386	0.535060541335159	0.467861347756168	100	1
GO:0004143	diacylglycerol kinase activity	1/312	11/17632	0.178353513778386	0.535060541335159	0.467861347756168	9162	1
GO:0005172	vascular endothelial growth factor receptor binding	1/312	11/17632	0.178353513778386	0.535060541335159	0.467861347756168	3690	1
GO:0005225	volume-sensitive anion channel activity	1/312	11/17632	0.178353513778386	0.535060541335159	0.467861347756168	94015	1
GO:0015386	potassium:proton antiporter activity	1/312	11/17632	0.178353513778386	0.535060541335159	0.467861347756168	84679	1
GO:0016004	phospholipase activator activity	1/312	11/17632	0.178353513778386	0.535060541335159	0.467861347756168	2760	1
GO:0016175	superoxide-generating NADPH oxidase activity	1/312	11/17632	0.178353513778386	0.535060541335159	0.467861347756168	1535	1
GO:0019864	IgG binding	1/312	11/17632	0.178353513778386	0.535060541335159	0.467861347756168	2207	1
GO:0030235	nitric-oxide synthase regulator activity	1/312	11/17632	0.178353513778386	0.535060541335159	0.467861347756168	808	1
GO:0035325	Toll-like receptor binding	1/312	11/17632	0.178353513778386	0.535060541335159	0.467861347756168	81622	1
GO:0043295	glutathione binding	1/312	11/17632	0.178353513778386	0.535060541335159	0.467861347756168	2948	1
GO:0043560	insulin receptor substrate binding	1/312	11/17632	0.178353513778386	0.535060541335159	0.467861347756168	5291	1
GO:0045295	gamma-catenin binding	1/312	11/17632	0.178353513778386	0.535060541335159	0.467861347756168	5795	1
GO:0008307	structural constituent of muscle	2/312	44/17632	0.182701641311049	0.542076966441402	0.473996567704262	10398/283284	2
GO:0060590	ATPase regulator activity	2/312	44/17632	0.182701641311049	0.542076966441402	0.473996567704262	29103/5216	2
GO:0004861	cyclin-dependent protein serine/threonine kinase inhibitor activity	1/312	12/17632	0.192901706486016	0.542076966441402	0.473996567704262	1026	1
GO:0005542	folic acid binding	1/312	12/17632	0.192901706486016	0.542076966441402	0.473996567704262	2350	1
GO:0008239	dipeptidyl-peptidase activity	1/312	12/17632	0.192901706486016	0.542076966441402	0.473996567704262	1803	1
GO:0016857	racemase and epimerase activity, acting on carbohydrates and derivatives	1/312	12/17632	0.192901706486016	0.542076966441402	0.473996567704262	2582	1
GO:0043495	protein membrane anchor	1/312	12/17632	0.192901706486016	0.542076966441402	0.473996567704262	9472	1
GO:1900750	oligopeptide binding	1/312	12/17632	0.192901706486016	0.542076966441402	0.473996567704262	2948	1
GO:0032813	tumor necrosis factor receptor superfamily binding	2/312	46/17632	0.195529361745068	0.542076966441402	0.473996567704262	8717/8600	2
GO:0008376	acetylgalactosaminyltransferase activity	2/312	47/17632	0.201985278846134	0.542076966441402	0.473996567704262	26301/11226	2
GO:0008565	protein transporter activity	3/312	88/17632	0.204314485947817	0.542076966441402	0.473996567704262	81622/29103/388552	3
GO:0016614	oxidoreductase activity, acting on CH-OH group of donors	4/312	132/17632	0.206199474951271	0.542076966441402	0.473996567704262	80270/6697/3030/51084	4
GO:0015114	phosphate ion transmembrane transporter activity	1/312	13/17632	0.207193117812711	0.542076966441402	0.473996567704262	219855	1
GO:0015373	anion:sodium symporter activity	1/312	13/17632	0.207193117812711	0.542076966441402	0.473996567704262	6580	1
GO:0016775	phosphotransferase activity, nitrogenous group as acceptor	1/312	13/17632	0.207193117812711	0.542076966441402	0.473996567704262	1152	1
GO:0016840	carbon-nitrogen lyase activity	1/312	13/17632	0.207193117812711	0.542076966441402	0.473996567704262	113675	1
GO:0017017	MAP kinase tyrosine/serine/threonine phosphatase activity	1/312	13/17632	0.207193117812711	0.542076966441402	0.473996567704262	1846	1
GO:0031404	chloride ion binding	1/312	13/17632	0.207193117812711	0.542076966441402	0.473996567704262	1075	1
GO:0060229	lipase activator activity	1/312	13/17632	0.207193117812711	0.542076966441402	0.473996567704262	2760	1
GO:0072542	protein phosphatase activator activity	1/312	13/17632	0.207193117812711	0.542076966441402	0.473996567704262	808	1
GO:0016757	transferase activity, transferring glycosyl groups	7/312	272/17632	0.20820321365015	0.542076966441402	0.473996567704262	285203/3074/3373/10402/26301/2131/11226	7
GO:0042578	phosphoric ester hydrolase activity	9/312	369/17632	0.208461215412874	0.542076966441402	0.473996567704262	1846/5791/55313/1230/64077/5800/5795/5330/54	9
GO:0016791	phosphatase activity	7/312	273/17632	0.21071487046541	0.542076966441402	0.473996567704262	1846/5791/55313/64077/5800/5795/54	7
GO:0005080	protein kinase C binding	2/312	49/17632	0.214966439939048	0.542076966441402	0.473996567704262	6714/11344	2
GO:0008009	chemokine activity	2/312	49/17632	0.214966439939048	0.542076966441402	0.473996567704262	6374/51192	2
GO:0045309	protein phosphorylated amino acid binding	2/312	49/17632	0.214966439939048	0.542076966441402	0.473996567704262	408/868	2
GO:0004707	MAP kinase activity	1/312	14/17632	0.221232265734978	0.542076966441402	0.473996567704262	5603	1
GO:0005095	GTPase inhibitor activity	1/312	14/17632	0.221232265734978	0.542076966441402	0.473996567704262	9162	1
GO:0031432	titin binding	1/312	14/17632	0.221232265734978	0.542076966441402	0.473996567704262	808	1
GO:0031434	mitogen-activated protein kinase kinase binding	1/312	14/17632	0.221232265734978	0.542076966441402	0.473996567704262	408	1
GO:0033549	MAP kinase phosphatase activity	1/312	14/17632	0.221232265734978	0.542076966441402	0.473996567704262	1846	1
GO:0070403	NAD+ binding	1/312	14/17632	0.221232265734978	0.542076966441402	0.473996567704262	51084	1
GO:0097001	ceramide binding	1/312	14/17632	0.221232265734978	0.542076966441402	0.473996567704262	5660	1
GO:0004896	cytokine receptor activity	3/312	92/17632	0.222744636473523	0.542076966441402	0.473996567704262	920/1230/9034	3
GO:0019838	growth factor binding	4/312	137/17632	0.224772697858061	0.542076966441402	0.473996567704262	1490/94031/3489/3690	4
GO:0005044	scavenger receptor activity	2/312	51/17632	0.22802142456822	0.542076966441402	0.473996567704262	8578/283316	2
GO:0048018	receptor ligand activity	11/312	478/17632	0.228151251031875	0.542076966441402	0.473996567704262	10911/6374/1490/7473/8600/1435/10507/2896/8482/51192/10501	11
GO:0017137	Rab GTPase binding	5/312	185/17632	0.23070620081837	0.542076966441402	0.473996567704262	537/83874/79890/64780/83547	5
GO:0005126	cytokine receptor binding	7/312	281/17632	0.231202124097367	0.542076966441402	0.473996567704262	6374/8717/8600/1435/9034/51192/3690	7
GO:0019842	vitamin binding	4/312	139/17632	0.232321020158101	0.542076966441402	0.473996567704262	2350/113675/2805/7421	4
GO:0004601	peroxidase activity	2/312	52/17632	0.234569961389806	0.542076966441402	0.473996567704262	373156/2876	2
GO:0004089	carbonate dehydratase activity	1/312	15/17632	0.235023588989076	0.542076966441402	0.473996567704262	760	1
GO:0004559	alpha-mannosidase activity	1/312	15/17632	0.235023588989076	0.542076966441402	0.473996567704262	55741	1
GO:0005402	carbohydrate:cation symporter activity	1/312	15/17632	0.235023588989076	0.542076966441402	0.473996567704262	85414	1
GO:0005452	inorganic anion exchanger activity	1/312	15/17632	0.235023588989076	0.542076966441402	0.473996567704262	6522	1
GO:0005545	1-phosphatidylinositol binding	1/312	15/17632	0.235023588989076	0.542076966441402	0.473996567704262	29887	1
GO:0008191	metalloendopeptidase inhibitor activity	1/312	15/17632	0.235023588989076	0.542076966441402	0.473996567704262	56925	1
GO:0008242	omega peptidase activity	1/312	15/17632	0.235023588989076	0.542076966441402	0.473996567704262	2678	1
GO:0015037	peptide disulfide oxidoreductase activity	1/312	15/17632	0.235023588989076	0.542076966441402	0.473996567704262	2745	1
GO:0019206	nucleoside kinase activity	1/312	15/17632	0.235023588989076	0.542076966441402	0.473996567704262	26289	1
GO:0030169	low-density lipoprotein particle binding	1/312	15/17632	0.235023588989076	0.542076966441402	0.473996567704262	8578	1
GO:0034483	heparan sulfate sulfotransferase activity	1/312	15/17632	0.235023588989076	0.542076966441402	0.473996567704262	9956	1
GO:0046965	retinoid X receptor binding	1/312	15/17632	0.235023588989076	0.542076966441402	0.473996567704262	7421	1
GO:0050998	nitric-oxide synthase binding	1/312	15/17632	0.235023588989076	0.542076966441402	0.473996567704262	808	1
GO:0086008	voltage-gated potassium channel activity involved in cardiac muscle cell action potential repolarization	1/312	15/17632	0.235023588989076	0.542076966441402	0.473996567704262	30819	1
GO:0016830	carbon-carbon lyase activity	2/312	53/17632	0.241129161915421	0.542076966441402	0.473996567704262	171425/2805	2
GO:0030170	pyridoxal phosphate binding	2/312	54/17632	0.24769660711388	0.542076966441402	0.473996567704262	113675/2805	2
GO:0070279	vitamin B6 binding	2/312	54/17632	0.24769660711388	0.542076966441402	0.473996567704262	113675/2805	2
GO:0005159	insulin-like growth factor receptor binding	1/312	16/17632	0.248571448456375	0.542076966441402	0.473996567704262	408	1
GO:0015271	outward rectifier potassium channel activity	1/312	16/17632	0.248571448456375	0.542076966441402	0.473996567704262	30819	1
GO:0015347	sodium-independent organic anion transmembrane transporter activity	1/312	16/17632	0.248571448456375	0.542076966441402	0.473996567704262	28231	1
GO:0015377	cation:chloride symporter activity	1/312	16/17632	0.248571448456375	0.542076966441402	0.473996567704262	6580	1
GO:0015923	mannosidase activity	1/312	16/17632	0.248571448456375	0.542076966441402	0.473996567704262	55741	1
GO:0016307	phosphatidylinositol phosphate kinase activity	1/312	16/17632	0.248571448456375	0.542076966441402	0.473996567704262	5291	1
GO:0016641	oxidoreductase activity, acting on the CH-NH2 group of donors, oxygen as acceptor	1/312	16/17632	0.248571448456375	0.542076966441402	0.473996567704262	55328	1
GO:0016888	endodeoxyribonuclease activity, producing 5'-phosphomonoesters	1/312	16/17632	0.248571448456375	0.542076966441402	0.473996567704262	1774	1
GO:0019211	phosphatase activator activity	1/312	16/17632	0.248571448456375	0.542076966441402	0.473996567704262	808	1
GO:0022821	potassium ion antiporter activity	1/312	16/17632	0.248571448456375	0.542076966441402	0.473996567704262	84679	1
GO:0030228	lipoprotein particle receptor activity	1/312	16/17632	0.248571448456375	0.542076966441402	0.473996567704262	55911	1
GO:0050664	oxidoreductase activity, acting on NAD(P)H, oxygen as acceptor	1/312	16/17632	0.248571448456375	0.542076966441402	0.473996567704262	1535	1
GO:0051371	muscle alpha-actinin binding	1/312	16/17632	0.248571448456375	0.542076966441402	0.473996567704262	283284	1
GO:0031406	carboxylic acid binding	5/312	192/17632	0.253698733357027	0.545904532622943	0.477343423123375	2350/5104/5660/2805/7421	5
GO:0004620	phospholipase activity	3/312	99/17632	0.255711111081069	0.545904532622943	0.477343423123375	1230/58986/5330	3
GO:1901681	sulfur compound binding	6/312	242/17632	0.258460482705184	0.545904532622943	0.477343423123375	1490/2948/1622/56925/5104/3030	6
GO:0005319	lipid transporter activity	4/312	146/17632	0.259195927252907	0.545904532622943	0.477343423123375	2760/58488/10577/10347	4
GO:0015108	chloride transmembrane transporter activity	3/312	100/17632	0.26047853269664	0.545904532622943	0.477343423123375	54102/6580/94015	3
GO:0016684	oxidoreductase activity, acting on peroxide as acceptor	2/312	56/17632	0.260846961992931	0.545904532622943	0.477343423123375	373156/2876	2
GO:0003756	protein disulfide isomerase activity	1/312	17/17632	0.261880128524586	0.545904532622943	0.477343423123375	3690	1
GO:0003951	NAD+ kinase activity	1/312	17/17632	0.261880128524586	0.545904532622943	0.477343423123375	9162	1
GO:0016864	intramolecular oxidoreductase activity, transposing S-S bonds	1/312	17/17632	0.261880128524586	0.545904532622943	0.477343423123375	3690	1
GO:0017081	chloride channel regulator activity	1/312	17/17632	0.261880128524586	0.545904532622943	0.477343423123375	8673	1
GO:0042834	peptidoglycan binding	1/312	17/17632	0.261880128524586	0.545904532622943	0.477343423123375	3098	1
GO:0050780	dopamine receptor binding	1/312	17/17632	0.261880128524586	0.545904532622943	0.477343423123375	54102	1
GO:0016765	transferase activity, transferring alkyl or aryl (other than methyl) groups	2/312	57/17632	0.267425433889836	0.555422055001966	0.485665623142905	373156/2948	2
GO:0005200	structural constituent of cytoskeleton	3/312	102/17632	0.270047093588408	0.556781522811147	0.486854353001114	51807/10095/84790	3
GO:0005229	intracellular calcium activated chloride channel activity	1/312	18/17632	0.274953838425258	0.556781522811147	0.486854353001114	94015	1
GO:0016722	oxidoreductase activity, oxidizing metal ions	1/312	18/17632	0.274953838425258	0.556781522811147	0.486854353001114	55240	1
GO:0016755	transferase activity, transferring amino-acyl groups	1/312	18/17632	0.274953838425258	0.556781522811147	0.486854353001114	2678	1
GO:0016854	racemase and epimerase activity	1/312	18/17632	0.274953838425258	0.556781522811147	0.486854353001114	2582	1
GO:0061778	intracellular chloride channel activity	1/312	18/17632	0.274953838425258	0.556781522811147	0.486854353001114	94015	1
GO:0070064	proline-rich region binding	1/312	18/17632	0.274953838425258	0.556781522811147	0.486854353001114	5216	1
GO:1902936	phosphatidylinositol bisphosphate binding	3/312	104/17632	0.279654377533467	0.558472351104279	0.488332827197838	11344/26499/5216	3
GO:0001972	retinoic acid binding	1/312	19/17632	0.287796713547962	0.558472351104279	0.488332827197838	5104	1
GO:0004550	nucleoside diphosphate kinase activity	1/312	19/17632	0.287796713547962	0.558472351104279	0.488332827197838	26289	1
GO:0004653	polypeptide N-acetylgalactosaminyltransferase activity	1/312	19/17632	0.287796713547962	0.558472351104279	0.488332827197838	11226	1
GO:0004970	ionotropic glutamate receptor activity	1/312	19/17632	0.287796713547962	0.558472351104279	0.488332827197838	2185	1
GO:0005086	ARF guanyl-nucleotide exchange factor activity	1/312	19/17632	0.287796713547962	0.558472351104279	0.488332827197838	27128	1
GO:0015296	anion:cation symporter activity	1/312	19/17632	0.287796713547962	0.558472351104279	0.488332827197838	6580	1
GO:0016018	cyclosporin A binding	1/312	19/17632	0.287796713547962	0.558472351104279	0.488332827197838	5480	1
GO:0016780	phosphotransferase activity, for other substituted phosphate groups	1/312	19/17632	0.287796713547962	0.558472351104279	0.488332827197838	79158	1
GO:0017127	cholesterol transporter activity	1/312	19/17632	0.287796713547962	0.558472351104279	0.488332827197838	10577	1
GO:0031690	adrenergic receptor binding	1/312	19/17632	0.287796713547962	0.558472351104279	0.488332827197838	408	1
GO:0034237	protein kinase A regulatory subunit binding	1/312	19/17632	0.287796713547962	0.558472351104279	0.488332827197838	9472	1
GO:0001540	amyloid-beta binding	2/312	61/17632	0.293713017494603	0.558472351104279	0.488332827197838	1471/9445	2
GO:0047485	protein N-terminus binding	3/312	107/17632	0.29412199957384	0.558472351104279	0.488332827197838	808/30819/2745	3
GO:0043177	organic acid binding	5/312	204/17632	0.294299797110878	0.558472351104279	0.488332827197838	2350/5104/5660/2805/7421	5
GO:0003841	1-acylglycerol-3-phosphate O-acyltransferase activity	1/312	20/17632	0.300412816731579	0.558472351104279	0.488332827197838	79143	1
GO:0008157	protein phosphatase 1 binding	1/312	20/17632	0.300412816731579	0.558472351104279	0.488332827197838	84687	1
GO:0008320	protein transmembrane transporter activity	1/312	20/17632	0.300412816731579	0.558472351104279	0.488332827197838	388552	1
GO:0008373	sialyltransferase activity	1/312	20/17632	0.300412816731579	0.558472351104279	0.488332827197838	10402	1
GO:0016408	C-acyltransferase activity	1/312	20/17632	0.300412816731579	0.558472351104279	0.488332827197838	3030	1
GO:0016505	peptidase activator activity involved in apoptotic process	1/312	20/17632	0.300412816731579	0.558472351104279	0.488332827197838	1075	1
GO:0042171	lysophosphatidic acid acyltransferase activity	1/312	20/17632	0.300412816731579	0.558472351104279	0.488332827197838	79143	1
GO:0051861	glycolipid binding	1/312	20/17632	0.300412816731579	0.558472351104279	0.488332827197838	5660	1
GO:0071617	lysophospholipid acyltransferase activity	1/312	20/17632	0.300412816731579	0.558472351104279	0.488332827197838	79143	1
GO:1901338	catecholamine binding	1/312	20/17632	0.300412816731579	0.558472351104279	0.488332827197838	55328	1
GO:0051536	iron-sulfur cluster binding	2/312	63/17632	0.306814311891583	0.563051051159514	0.492336480267578	50/4682	2
GO:0051540	metal cluster binding	2/312	63/17632	0.306814311891583	0.563051051159514	0.492336480267578	50/4682	2
GO:0001223	transcription coactivator binding	1/312	21/17632	0.312806139533063	0.563051051159514	0.492336480267578	4772	1
GO:0001965	G-protein alpha-subunit binding	1/312	21/17632	0.312806139533063	0.563051051159514	0.492336480267578	6001	1
GO:0008483	transaminase activity	1/312	21/17632	0.312806139533063	0.563051051159514	0.492336480267578	2805	1
GO:0016638	oxidoreductase activity, acting on the CH-NH2 group of donors	1/312	21/17632	0.312806139533063	0.563051051159514	0.492336480267578	55328	1
GO:0019200	carbohydrate kinase activity	1/312	21/17632	0.312806139533063	0.563051051159514	0.492336480267578	3098	1
GO:0050750	low-density lipoprotein particle receptor binding	1/312	21/17632	0.312806139533063	0.563051051159514	0.492336480267578	9784	1
GO:0102567	phospholipase A2 activity (consuming 1,2-dipalmitoylphosphatidylcholine)	1/312	21/17632	0.312806139533063	0.563051051159514	0.492336480267578	58986	1
GO:0102568	phospholipase A2 activity consuming 1,2-dioleoylphosphatidylethanolamine)	1/312	21/17632	0.312806139533063	0.563051051159514	0.492336480267578	58986	1
GO:0004540	ribonuclease activity	3/312	112/17632	0.318327935503368	0.57047678690346	0.498829604811157	6039/79650/440400	3
GO:0005548	phospholipid transporter activity	2/312	65/17632	0.319868533389738	0.57047678690346	0.498829604811157	58488/10347	2
GO:0000146	microfilament motor activity	1/312	22/17632	0.324980603474105	0.57047678690346	0.498829604811157	4643	1
GO:0005158	insulin receptor binding	1/312	22/17632	0.324980603474105	0.57047678690346	0.498829604811157	6714	1
GO:0005537	mannose binding	1/312	22/17632	0.324980603474105	0.57047678690346	0.498829604811157	50856	1
GO:0030742	GTP-dependent protein binding	1/312	22/17632	0.324980603474105	0.57047678690346	0.498829604811157	23682	1
GO:0046625	sphingolipid binding	1/312	22/17632	0.324980603474105	0.57047678690346	0.498829604811157	5660	1
GO:0050145	nucleoside monophosphate kinase activity	1/312	22/17632	0.324980603474105	0.57047678690346	0.498829604811157	26289	1
GO:0009055	electron transfer activity	3/312	114/17632	0.328023598956287	0.574041298173502	0.501946442847339	83442/1535/2745	3
GO:0004012	phospholipid-translocating ATPase activity	1/312	23/17632	0.336940061266046	0.580683935373398	0.507754819569054	10347	1
GO:0016769	transferase activity, transferring nitrogenous groups	1/312	23/17632	0.336940061266046	0.580683935373398	0.507754819569054	2805	1
GO:0017134	fibroblast growth factor binding	1/312	23/17632	0.336940061266046	0.580683935373398	0.507754819569054	3690	1
GO:0022884	macromolecule transmembrane transporter activity	1/312	23/17632	0.336940061266046	0.580683935373398	0.507754819569054	388552	1
GO:0070006	metalloaminopeptidase activity	1/312	23/17632	0.336940061266046	0.580683935373398	0.507754819569054	290	1
GO:0017022	myosin binding	2/312	68/17632	0.339333888799487	0.58303731802821	0.509812636760952	10398/103910	2
GO:0030246	carbohydrate binding	6/312	269/17632	0.341273150525913	0.584597813740763	0.511177147074908	3098/945/971/50856/11226/9902	6
GO:0005125	cytokine activity	5/312	219/17632	0.346400903528105	0.590085485134913	0.515975612175891	6374/8600/1435/2896/51192	5
GO:0030674	protein binding, bridging	4/312	168/17632	0.346558142063361	0.590085485134913	0.515975612175891	6714/408/3927/27040	4
GO:0008198	ferrous iron binding	1/312	24/17632	0.348688298013448	0.590167955145149	0.516047724632628	54	1
GO:0042974	retinoic acid receptor binding	1/312	24/17632	0.348688298013448	0.590167955145149	0.516047724632628	7421	1
GO:0005539	glycosaminoglycan binding	5/312	222/17632	0.356915408639764	0.602294752079602	0.526651495831231	1490/3098/56925/2799/5104	5
GO:0005546	phosphatidylinositol-4,5-bisphosphate binding	2/312	71/17632	0.35862556607407	0.602506965690008	0.52683705716141	11344/5216	2
GO:0015295	solute:proton symporter activity	1/312	25/17632	0.360229032396671	0.602506965690008	0.52683705716141	85414	1
GO:0051119	sugar transmembrane transporter activity	1/312	25/17632	0.360229032396671	0.602506965690008	0.52683705716141	85414	1
GO:0008509	anion transmembrane transporter activity	7/312	330/17632	0.367403553498449	0.611255293637849	0.534486667229976	54102/6580/28231/6522/219855/94015/84975	7
GO:0016628	oxidoreductase activity, acting on the CH-CH group of donors, NAD or NADP as acceptor	1/312	26/17632	0.37156591783384	0.611255293637849	0.534486667229976	644	1
GO:0070325	lipoprotein particle receptor binding	1/312	26/17632	0.37156591783384	0.611255293637849	0.534486667229976	9784	1
GO:0080025	phosphatidylinositol-3,5-bisphosphate binding	1/312	26/17632	0.37156591783384	0.611255293637849	0.534486667229976	26499	1
GO:0004519	endonuclease activity	3/312	124/17632	0.376357120967188	0.611255293637849	0.534486667229976	1774/6039/440400	3
GO:0048029	monosaccharide binding	2/312	74/17632	0.377708783918665	0.611255293637849	0.534486667229976	3098/50856	2
GO:0070405	ammonium ion binding	2/312	74/17632	0.377708783918665	0.611255293637849	0.534486667229976	5104/58488	2
GO:0001671	ATPase activator activity	1/312	27/17632	0.38270254362254	0.611255293637849	0.534486667229976	29103	1
GO:0004709	MAP kinase kinase kinase activity	1/312	27/17632	0.38270254362254	0.611255293637849	0.534486667229976	197259	1
GO:0008066	glutamate receptor activity	1/312	27/17632	0.38270254362254	0.611255293637849	0.534486667229976	2185	1
GO:0015101	organic cation transmembrane transporter activity	1/312	27/17632	0.38270254362254	0.611255293637849	0.534486667229976	6580	1
GO:0015605	organophosphate ester transmembrane transporter activity	1/312	27/17632	0.38270254362254	0.611255293637849	0.534486667229976	219855	1
GO:0016702	oxidoreductase activity, acting on single donors with incorporation of molecular oxygen, incorporation of two atoms of oxygen	1/312	27/17632	0.38270254362254	0.611255293637849	0.534486667229976	23474	1
GO:0033764	steroid dehydrogenase activity, acting on the CH-OH group of donors, NAD or NADP as acceptor	1/312	27/17632	0.38270254362254	0.611255293637849	0.534486667229976	80270	1
GO:0046875	ephrin receptor binding	1/312	27/17632	0.38270254362254	0.611255293637849	0.534486667229976	6714	1
GO:0004713	protein tyrosine kinase activity	4/312	177/17632	0.382708340813821	0.611255293637849	0.534486667229976	6714/2185/1436/4145	4
GO:0005254	chloride channel activity	2/312	75/17632	0.384018114273966	0.611624356161064	0.534809378542395	54102/94015	2
GO:0046873	metal ion transmembrane transporter activity	9/312	444/17632	0.386966811332381	0.614594347410252	0.537406363371816	84679/64116/6580/27173/7780/133308/93589/30819/93129	9
GO:0016298	lipase activity	3/312	127/17632	0.390742559434709	0.614862978641683	0.537641256734861	1230/58986/5330	3
GO:0004683	calmodulin-dependent protein kinase activity	1/312	28/17632	0.393642436061607	0.614862978641683	0.537641256734861	2185	1
GO:0016701	oxidoreductase activity, acting on single donors with incorporation of molecular oxygen	1/312	28/17632	0.393642436061607	0.614862978641683	0.537641256734861	23474	1
GO:0043325	phosphatidylinositol-3,4-bisphosphate binding	1/312	28/17632	0.393642436061607	0.614862978641683	0.537641256734861	26499	1
GO:0071813	lipoprotein particle binding	1/312	28/17632	0.393642436061607	0.614862978641683	0.537641256734861	8578	1
GO:0071814	protein-lipid complex binding	1/312	28/17632	0.393642436061607	0.614862978641683	0.537641256734861	8578	1
GO:0004033	aldo-keto reductase (NADP) activity	1/312	29/17632	0.404389059553357	0.62476456884674	0.546299288827281	6697	1
GO:0016411	acylglycerol O-acyltransferase activity	1/312	29/17632	0.404389059553357	0.62476456884674	0.546299288827281	79143	1
GO:0051959	dynein light intermediate chain binding	1/312	29/17632	0.404389059553357	0.62476456884674	0.546299288827281	83547	1
GO:0071949	FAD binding	1/312	29/17632	0.404389059553357	0.62476456884674	0.546299288827281	64780	1
GO:0070851	growth factor receptor binding	3/312	132/17632	0.414525620757084	0.63273964490301	0.553272761068074	6714/5795/3690	3
GO:0004181	metallocarboxypeptidase activity	1/312	30/17632	0.414945817686593	0.63273964490301	0.553272761068074	22846	1
GO:0043539	protein serine/threonine kinase activator activity	1/312	30/17632	0.414945817686593	0.63273964490301	0.553272761068074	808	1
GO:0019888	protein phosphatase regulator activity	2/312	80/17632	0.415130772317319	0.63273964490301	0.553272761068074	808/84687	2
GO:0030295	protein kinase activator activity	2/312	80/17632	0.415130772317319	0.63273964490301	0.553272761068074	1026/808	2
GO:1990782	protein tyrosine kinase binding	2/312	81/17632	0.421260121870518	0.640360560591377	0.559936552563889	868/920	2
GO:0019239	deaminase activity	1/312	31/17632	0.425316054300716	0.641367560607728	0.560817081678715	100	1
GO:0031624	ubiquitin conjugating enzyme binding	1/312	31/17632	0.425316054300716	0.641367560607728	0.560817081678715	127544	1
GO:0051393	alpha-actinin binding	1/312	31/17632	0.425316054300716	0.641367560607728	0.560817081678715	283284	1
GO:0000175	3'-5'-exoribonuclease activity	1/312	32/17632	0.435503054531281	0.646414219683864	0.565229921973638	79650	1
GO:0008519	ammonium transmembrane transporter activity	1/312	32/17632	0.435503054531281	0.646414219683864	0.565229921973638	6580	1
GO:0015020	glucuronosyltransferase activity	1/312	32/17632	0.435503054531281	0.646414219683864	0.565229921973638	2131	1
GO:0043394	proteoglycan binding	1/312	32/17632	0.435503054531281	0.646414219683864	0.565229921973638	1513	1
GO:0097718	disordered domain specific binding	1/312	32/17632	0.435503054531281	0.646414219683864	0.565229921973638	808	1
GO:1904680	peptide transmembrane transporter activity	1/312	32/17632	0.435503054531281	0.646414219683864	0.565229921973638	388552	1
GO:0015248	sterol transporter activity	1/312	33/17632	0.445510045837317	0.650077531786178	0.568433152271957	10577	1
GO:0016229	steroid dehydrogenase activity	1/312	33/17632	0.445510045837317	0.650077531786178	0.568433152271957	80270	1
GO:0030291	protein serine/threonine kinase inhibitor activity	1/312	33/17632	0.445510045837317	0.650077531786178	0.568433152271957	1026	1
GO:0016209	antioxidant activity	2/312	86/17632	0.45139739089148	0.650077531786178	0.568433152271957	373156/2876	2
GO:0030165	PDZ domain binding	2/312	86/17632	0.45139739089148	0.650077531786178	0.568433152271957	83874/50848	2
GO:0072341	modified amino acid binding	2/312	86/17632	0.45139739089148	0.650077531786178	0.568433152271957	2350/2948	2
GO:0008234	cysteine-type peptidase activity	4/312	195/17632	0.454058432058988	0.650077531786178	0.568433152271957	1522/1075/1509/1513	4
GO:0004993	G protein-coupled serotonin receptor activity	1/312	34/17632	0.455340199010722	0.650077531786178	0.568433152271957	3274	1
GO:0016814	hydrolase activity, acting on carbon-nitrogen (but not peptide) bonds, in cyclic amidines	1/312	34/17632	0.455340199010722	0.650077531786178	0.568433152271957	100	1
GO:0016896	exoribonuclease activity, producing 5'-phosphomonoesters	1/312	34/17632	0.455340199010722	0.650077531786178	0.568433152271957	79650	1
GO:0099589	serotonin receptor activity	1/312	34/17632	0.455340199010722	0.650077531786178	0.568433152271957	3274	1
GO:0016247	channel regulator activity	3/312	141/17632	0.456536032445883	0.650077531786178	0.568433152271957	8673/30819/53827	3
GO:0019209	kinase activator activity	2/312	87/17632	0.457318181365424	0.650077531786178	0.568433152271957	1026/808	2
GO:0015293	symporter activity	3/312	142/17632	0.461128376725402	0.650077531786178	0.568433152271957	85414/6580/5002	3
GO:0004623	phospholipase A2 activity	1/312	35/17632	0.46499662916805	0.650077531786178	0.568433152271957	58986	1
GO:0005501	retinoid binding	1/312	35/17632	0.46499662916805	0.650077531786178	0.568433152271957	5104	1
GO:0015144	carbohydrate transmembrane transporter activity	1/312	35/17632	0.46499662916805	0.650077531786178	0.568433152271957	85414	1
GO:0022843	voltage-gated cation channel activity	3/312	143/17632	0.465704032824164	0.650077531786178	0.568433152271957	2185/93589/30819	3
GO:0005253	anion channel activity	2/312	89/17632	0.469048264022232	0.650077531786178	0.568433152271957	54102/94015	2
GO:0005496	steroid binding	2/312	89/17632	0.469048264022232	0.650077531786178	0.568433152271957	7421/10577	2
GO:0016811	hydrolase activity, acting on carbon-nitrogen (but not peptide) bonds, in linear amides	2/312	89/17632	0.469048264022232	0.650077531786178	0.568433152271957	55331/123803	2
GO:0005244	voltage-gated ion channel activity	4/312	199/17632	0.46958237101008	0.650077531786178	0.568433152271957	54102/2185/93589/30819	4
GO:0022832	voltage-gated channel activity	4/312	199/17632	0.46958237101008	0.650077531786178	0.568433152271957	54102/2185/93589/30819	4
GO:0004532	exoribonuclease activity	1/312	36/17632	0.474482396724995	0.650077531786178	0.568433152271957	79650	1
GO:0004693	cyclin-dependent protein serine/threonine kinase activity	1/312	36/17632	0.474482396724995	0.650077531786178	0.568433152271957	1026	1
GO:0016831	carboxy-lyase activity	1/312	36/17632	0.474482396724995	0.650077531786178	0.568433152271957	2805	1
GO:0017080	sodium channel regulator activity	1/312	36/17632	0.474482396724995	0.650077531786178	0.568433152271957	53827	1
GO:0017147	Wnt-protein binding	1/312	36/17632	0.474482396724995	0.650077531786178	0.568433152271957	5800	1
GO:0042287	MHC protein binding	1/312	36/17632	0.474482396724995	0.650077531786178	0.568433152271957	920	1
GO:0008528	G protein-coupled peptide receptor activity	3/312	145/17632	0.474803693972433	0.650077531786178	0.568433152271957	1230/9034/2696	3
GO:0035258	steroid hormone receptor binding	2/312	90/17632	0.474856492042575	0.650077531786178	0.568433152271957	6714/408	2
GO:0032947	protein-containing complex scaffold activity	2/312	91/17632	0.480626185498788	0.650077531786178	0.568433152271957	23286/9472	2
GO:0004518	nuclease activity	4/312	202/17632	0.481119490653817	0.650077531786178	0.568433152271957	1774/6039/79650/440400	4
GO:0003755	peptidyl-prolyl cis-trans isomerase activity	1/312	37/17632	0.483800508353877	0.650077531786178	0.568433152271957	5480	1
GO:0008200	ion channel inhibitor activity	1/312	37/17632	0.483800508353877	0.650077531786178	0.568433152271957	8673	1
GO:0019840	isoprenoid binding	1/312	37/17632	0.483800508353877	0.650077531786178	0.568433152271957	5104	1
GO:0044390	ubiquitin-like protein conjugating enzyme binding	1/312	37/17632	0.483800508353877	0.650077531786178	0.568433152271957	127544	1
GO:0097472	cyclin-dependent protein kinase activity	1/312	37/17632	0.483800508353877	0.650077531786178	0.568433152271957	1026	1
GO:0016810	hydrolase activity, acting on carbon-nitrogen (but not peptide) bonds	3/312	147/17632	0.483831954874369	0.650077531786178	0.568433152271957	100/55331/123803	3
GO:0016853	isomerase activity	3/312	147/17632	0.483831954874369	0.650077531786178	0.568433152271957	2582/5480/3690	3
GO:0008081	phosphoric diester hydrolase activity	2/312	93/17632	0.492048165635786	0.658803504749361	0.57606321495767	1230/5330	2
GO:0016248	channel inhibitor activity	1/312	38/17632	0.492953917924414	0.658803504749361	0.57606321495767	8673	1
GO:0015081	sodium ion transmembrane transporter activity	3/312	150/17632	0.497234207435961	0.658803504749361	0.57606321495767	84679/6580/133308	3
GO:0019208	phosphatase regulator activity	2/312	94/17632	0.497699620247527	0.658803504749361	0.57606321495767	808/84687	2
GO:0001653	peptide receptor activity	3/312	151/17632	0.501662908748013	0.658803504749361	0.57606321495767	1230/9034/2696	3
GO:0015932	nucleobase-containing compound transmembrane transporter activity	1/312	39/17632	0.501945527428084	0.658803504749361	0.57606321495767	55315	1
GO:0016504	peptidase activator activity	1/312	39/17632	0.501945527428084	0.658803504749361	0.57606321495767	1075	1
GO:0016709	oxidoreductase activity, acting on paired donors, with incorporation or reduction of molecular oxygen, NAD(P)H as one donor, and incorporation of one atom of oxygen	1/312	39/17632	0.501945527428084	0.658803504749361	0.57606321495767	64780	1
GO:0016776	phosphotransferase activity, phosphate group as acceptor	1/312	39/17632	0.501945527428084	0.658803504749361	0.57606321495767	26289	1
GO:0042805	actinin binding	1/312	39/17632	0.501945527428084	0.658803504749361	0.57606321495767	283284	1
GO:0005506	iron ion binding	3/312	152/17632	0.506071721729054	0.661158217097636	0.578122194844493	23474/50/54	3
GO:0035257	nuclear hormone receptor binding	3/312	152/17632	0.506071721729054	0.661158217097636	0.578122194844493	6714/408/7421	3
GO:0001784	phosphotyrosine residue binding	1/312	40/17632	0.51077818788636	0.664245946173316	0.580822130599892	868	1
GO:0004520	endodeoxyribonuclease activity	1/312	40/17632	0.51077818788636	0.664245946173316	0.580822130599892	1774	1
GO:0001221	transcription cofactor binding	1/312	41/17632	0.519454700243082	0.669388215995062	0.585318573718879	4772	1
GO:0004864	protein phosphatase inhibitor activity	1/312	41/17632	0.519454700243082	0.669388215995062	0.585318573718879	84687	1
GO:0016859	cis-trans isomerase activity	1/312	41/17632	0.519454700243082	0.669388215995062	0.585318573718879	5480	1
GO:0099528	G protein-coupled neurotransmitter receptor activity	1/312	41/17632	0.519454700243082	0.669388215995062	0.585318573718879	3274	1
GO:0000980	RNA polymerase II distal enhancer sequence-specific DNA binding	2/312	100/17632	0.530752734424644	0.682396372831685	0.596693013280839	4772/6688	2
GO:0015238	drug transmembrane transporter activity	2/312	101/17632	0.536116274343753	0.684933751518889	0.598911718120109	6580/5002	2
GO:0004712	protein serine/threonine/tyrosine kinase activity	1/312	43/17632	0.536350239284633	0.684933751518889	0.598911718120109	6196	1
GO:0048020	CCR chemokine receptor binding	1/312	43/17632	0.536350239284633	0.684933751518889	0.598911718120109	9034	1
GO:0015485	cholesterol binding	1/312	44/17632	0.544574625284019	0.689227260125086	0.602665997436026	10577	1
GO:0019212	phosphatase inhibitor activity	1/312	44/17632	0.544574625284019	0.689227260125086	0.602665997436026	84687	1
GO:0042887	amide transmembrane transporter activity	1/312	44/17632	0.544574625284019	0.689227260125086	0.602665997436026	388552	1
GO:1901618	organic hydroxy compound transmembrane transporter activity	1/312	44/17632	0.544574625284019	0.689227260125086	0.602665997436026	6580	1
GO:0015294	solute:cation symporter activity	2/312	103/17632	0.546716693635701	0.690397250092299	0.603689046307385	85414/6580	2
GO:0042562	hormone binding	2/312	104/17632	0.551953209637706	0.693918259473431	0.606767845933326	7421/2696	2
GO:0008138	protein tyrosine/serine/threonine phosphatase activity	1/312	45/17632	0.552653583489124	0.693918259473431	0.606767845933326	1846	1
GO:0008201	heparin binding	3/312	163/17632	0.553176460814798	0.693918259473431	0.606767845933326	1490/56925/5104	3
GO:0016303	1-phosphatidylinositol-3-kinase activity	1/312	46/17632	0.560589677305658	0.697049006649799	0.609505397070557	5291	1
GO:0016860	intramolecular oxidoreductase activity	1/312	46/17632	0.560589677305658	0.697049006649799	0.609505397070557	3690	1
GO:0016893	endonuclease activity, active with either ribo- or deoxyribonucleic acids and producing 5'-phosphomonoesters	1/312	46/17632	0.560589677305658	0.697049006649799	0.609505397070557	1774	1
GO:0031593	polyubiquitin modification-dependent protein binding	1/312	46/17632	0.560589677305658	0.697049006649799	0.609505397070557	116988	1
GO:0099106	ion channel regulator activity	2/312	106/17632	0.562298091336149	0.697643364961918	0.610025108877868	8673/30819	2
GO:0008083	growth factor activity	3/312	166/17632	0.565554987311435	0.700152134946689	0.612218798031914	1490/1435/2896	3
GO:0016651	oxidoreductase activity, acting on NAD(P)H	2/312	107/17632	0.567406207369717	0.700596817458068	0.612607632085306	55328/1535	2
GO:0019205	nucleobase-containing compound kinase activity	1/312	47/17632	0.568385425098257	0.700596817458068	0.612607632085306	26289	1
GO:0003705	transcription factor activity, RNA polymerase II distal enhancer sequence-specific binding	2/312	108/17632	0.572471303202846	0.700893887672321	0.612867392729348	4772/6688	2
GO:0005048	signal sequence binding	1/312	48/17632	0.576043300979368	0.700893887672321	0.612867392729348	30819	1
GO:0005245	voltage-gated calcium channel activity	1/312	48/17632	0.576043300979368	0.700893887672321	0.612867392729348	93589	1
GO:0016538	cyclin-dependent protein serine/threonine kinase regulator activity	1/312	48/17632	0.576043300979368	0.700893887672321	0.612867392729348	1026	1
GO:0035254	glutamate receptor binding	1/312	48/17632	0.576043300979368	0.700893887672321	0.612867392729348	808	1
GO:0051018	protein kinase A binding	1/312	48/17632	0.576043300979368	0.700893887672321	0.612867392729348	9472	1
GO:0004879	nuclear receptor activity	1/312	50/17632	0.590955116833176	0.712918194137044	0.623381545416407	7421	1
GO:0032934	sterol binding	1/312	50/17632	0.590955116833176	0.712918194137044	0.623381545416407	10577	1
GO:0050661	NADP binding	1/312	50/17632	0.590955116833176	0.712918194137044	0.623381545416407	6697	1
GO:0098531	transcription factor activity, direct ligand regulated sequence-specific DNA binding	1/312	50/17632	0.590955116833176	0.712918194137044	0.623381545416407	7421	1
GO:0008374	O-acyltransferase activity	1/312	51/17632	0.598213790678475	0.717097715253056	0.627036153131327	79143	1
GO:0017046	peptide hormone binding	1/312	51/17632	0.598213790678475	0.717097715253056	0.627036153131327	2696	1
GO:0017112	Rab guanyl-nucleotide exchange factor activity	1/312	51/17632	0.598213790678475	0.717097715253056	0.627036153131327	79890	1
GO:0015459	potassium channel regulator activity	1/312	52/17632	0.605344061840998	0.724114099290814	0.633171337168799	30819	1
GO:0019902	phosphatase binding	3/312	178/17632	0.612920521141129	0.731407003792178	0.639548312978958	1075/84687/1436	3
GO:0030594	neurotransmitter receptor activity	2/312	117/17632	0.616112935665003	0.731407003792178	0.639548312978958	2185/3274	2
GO:0003707	steroid hormone receptor activity	1/312	54/17632	0.619228413162403	0.731407003792178	0.639548312978958	7421	1
GO:0005326	neurotransmitter transporter activity	1/312	54/17632	0.619228413162403	0.731407003792178	0.639548312978958	6580	1
GO:0008408	3'-5' exonuclease activity	1/312	54/17632	0.619228413162403	0.731407003792178	0.639548312978958	79650	1
GO:0052742	phosphatidylinositol kinase activity	1/312	54/17632	0.619228413162403	0.731407003792178	0.639548312978958	5291	1
GO:0019887	protein kinase regulator activity	3/312	180/17632	0.620470491753153	0.731407003792178	0.639548312978958	1026/808/5880	3
GO:0001158	enhancer sequence-specific DNA binding	2/312	119/17632	0.625335677618725	0.733335896744801	0.641234952876268	4772/6688	2
GO:0016796	exonuclease activity, active with either ribo- or deoxyribonucleic acids and producing 5'-phosphomonoesters	1/312	55/17632	0.625986903041418	0.733335896744801	0.641234952876268	79650	1
GO:0043621	protein self-association	1/312	55/17632	0.625986903041418	0.733335896744801	0.641234952876268	1075	1
GO:0050840	extracellular matrix binding	1/312	56/17632	0.632625811060481	0.739532811186554	0.646653585944244	3690	1
GO:0005216	ion channel activity	7/312	427/17632	0.633885266731332	0.739532811186554	0.646653585944244	54102/2185/93589/94015/30819/93129/53827	7
GO:0051427	hormone receptor binding	3/312	185/17632	0.63890526465686	0.742615755512594	0.649349337875117	6714/408/7421	3
GO:0030276	clathrin binding	1/312	57/17632	0.6391472463671	0.742615755512594	0.649349337875117	408	1
GO:0005262	calcium channel activity	2/312	123/17632	0.643265441821091	0.743960793377741	0.650525450071319	93589/93129	2
GO:0004536	deoxyribonuclease activity	1/312	58/17632	0.645553281026188	0.743960793377741	0.650525450071319	1774	1
GO:0016627	oxidoreductase activity, acting on the CH-CH group of donors	1/312	58/17632	0.645553281026188	0.743960793377741	0.650525450071319	644	1
GO:0097110	scaffold protein binding	1/312	58/17632	0.645553281026188	0.743960793377741	0.650525450071319	6714	1
GO:0008227	G protein-coupled amine receptor activity	1/312	59/17632	0.65184595066997	0.74968895340745	0.655534200417542	3274	1
GO:0005507	copper ion binding	1/312	60/17632	0.658027255136536	0.755266100531207	0.660410903834026	2153	1
GO:0051082	unfolded protein binding	2/312	127/17632	0.66051297166319	0.756112898008298	0.661151350528002	5480/84317	2
GO:0019003	GDP binding	1/312	61/17632	0.664099159097235	0.756112898008298	0.661151350528002	6237	1
GO:0022824	transmitter-gated ion channel activity	1/312	61/17632	0.664099159097235	0.756112898008298	0.661151350528002	2185	1
GO:0022835	transmitter-gated channel activity	1/312	61/17632	0.664099159097235	0.756112898008298	0.661151350528002	2185	1
GO:0022838	substrate-specific channel activity	7/312	442/17632	0.6693278530427	0.758335443204895	0.663094762367967	54102/2185/93589/94015/30819/93129/53827	7
GO:0004860	protein kinase inhibitor activity	1/312	62/17632	0.670063592673108	0.758335443204895	0.663094762367967	1026	1
GO:0048306	calcium-dependent protein binding	1/312	62/17632	0.670063592673108	0.758335443204895	0.663094762367967	808	1
GO:0004521	endoribonuclease activity	1/312	63/17632	0.675922452040552	0.763237032919108	0.667380752817042	440400	1
GO:0020037	heme binding	2/312	131/17632	0.677086821090496	0.763237032919108	0.667380752817042	6714/1535	2
GO:0004714	transmembrane receptor protein tyrosine kinase activity	1/312	64/17632	0.681677600026399	0.766204167068915	0.669975239375214	1436	1
GO:0016746	transferase activity, transferring acyl groups	4/312	262/17632	0.684462687693452	0.766204167068915	0.669975239375214	3030/2678/171425/79143	4
GO:0019903	protein phosphatase binding	2/312	133/17632	0.685124361029876	0.766204167068915	0.669975239375214	84687/1436	2
GO:0035326	enhancer binding	2/312	133/17632	0.685124361029876	0.766204167068915	0.669975239375214	4772/6688	2
GO:0030971	receptor tyrosine kinase binding	1/312	65/17632	0.687330866692597	0.76715866420217	0.670809859536289	868	1
GO:0019210	kinase inhibitor activity	1/312	66/17632	0.692884049910671	0.770324031959511	0.673577683194894	1026	1
GO:0030374	nuclear receptor transcription coactivator activity	1/312	66/17632	0.692884049910671	0.770324031959511	0.673577683194894	7421	1
GO:0004842	ubiquitin-protein transferase activity	6/312	396/17632	0.705402407781165	0.782706781236635	0.6844052612317	127544/330/93082/868/344558/387921	6
GO:0015085	calcium ion transmembrane transporter activity	2/312	139/17632	0.708257670292337	0.782811109270477	0.68449648652445	93589/93129	2
GO:0052689	carboxylic ester hydrolase activity	2/312	139/17632	0.708257670292337	0.782811109270477	0.68449648652445	58986/760	2
GO:0001085	RNA polymerase II transcription factor binding	2/312	140/17632	0.711972601588749	0.784296144211619	0.685795013317874	4772/6688	2
GO:0000287	magnesium ion binding	3/312	208/17632	0.715520170645279	0.784296144211619	0.685795013317874	6196/171425/64077	3
GO:0019207	kinase regulator activity	3/312	208/17632	0.715520170645279	0.784296144211619	0.685795013317874	1026/808/5880	3
GO:0046906	tetrapyrrole binding	2/312	141/17632	0.715647947907351	0.784296144211619	0.685795013317874	6714/1535	2
GO:0035064	methylated histone binding	1/312	71/17632	0.719209456747823	0.784296144211619	0.685795013317874	81550	1
GO:0140034	methylation-dependent protein binding	1/312	71/17632	0.719209456747823	0.784296144211619	0.685795013317874	81550	1
GO:0140030	modification-dependent protein binding	2/312	142/17632	0.719283941781379	0.784296144211619	0.685795013317874	116988/81550	2
GO:0015267	channel activity	7/312	467/17632	0.723513722081707	0.786497608560088	0.68771999189047	54102/2185/93589/94015/30819/93129/53827	7
GO:0015370	solute:sodium symporter activity	1/312	72/17632	0.72419816180418	0.786497608560088	0.68771999189047	6580	1
GO:0022803	passive transmembrane transporter activity	7/312	468/17632	0.725549978173159	0.786497608560088	0.68771999189047	54102/2185/93589/94015/30819/93129/53827	7
GO:0022839	ion gated channel activity	5/312	342/17632	0.726851405441775	0.786497608560088	0.68771999189047	54102/2185/93589/94015/30819	5
GO:0005230	extracellular ligand-gated ion channel activity	1/312	75/17632	0.738640368025607	0.797731597467656	0.6975430843911	2185	1
GO:0004722	protein serine/threonine phosphatase activity	1/312	76/17632	0.74328490895948	0.801221565361265	0.700594741084481	1846	1
GO:0022836	gated channel activity	5/312	351/17632	0.747404250094618	0.803085884697664	0.702224917279494	54102/2185/93589/94015/30819	5
GO:0050660	flavin adenine dinucleotide binding	1/312	77/17632	0.747847173051793	0.803085884697664	0.702224917279494	64780	1
GO:0004527	exonuclease activity	1/312	79/17632	0.756730656773202	0.809559023378124	0.707885083098666	79650	1
GO:0043178	alcohol binding	1/312	79/17632	0.756730656773202	0.809559023378124	0.707885083098666	10577	1
GO:0019787	ubiquitin-like protein transferase activity	6/312	421/17632	0.758721007577614	0.810159719955758	0.708410337137588	127544/330/93082/868/344558/387921	6
GO:0019199	transmembrane receptor protein kinase activity	1/312	81/17632	0.765302138244442	0.815650963128945	0.713211925431603	1436	1
GO:0008013	beta-catenin binding	1/312	82/17632	0.769474306945242	0.818558971928616	0.715754712296256	5795	1
GO:0015079	potassium ion transmembrane transporter activity	2/312	160/17632	0.778288523396195	0.826385005179106	0.72259786027914	84679/30819	2
GO:0005249	voltage-gated potassium channel activity	1/312	88/17632	0.792999616533467	0.840431369298086	0.734880116846558	30819	1
GO:0001078	proximal promoter DNA-binding transcription repressor activity, RNA polymerase II-specific	2/312	169/17632	0.803516967161269	0.849989030560522	0.743237414636602	122953/6688	2
GO:0051213	dioxygenase activity	1/312	92/17632	0.807337704896888	0.852440369974927	0.74538088602653	23474	1
GO:0004867	serine-type endopeptidase inhibitor activity	1/312	95/17632	0.817437654672629	0.861500279181005	0.75330294531561	5104	1
GO:0004674	protein serine/threonine kinase activity	6/312	455/17632	0.819418116959406	0.861985291866388	0.753727044405586	1026/5603/6196/2185/55437/197259	6
GO:0005261	cation channel activity	4/312	320/17632	0.821074279155259	0.862127993113022	0.753851823551905	2185/93589/30819/93129	4
GO:0003713	transcription coactivator activity	4/312	321/17632	0.822925667147069	0.862474774995172	0.75415505248812	23286/22797/7421/81550	4
GO:0004497	monooxygenase activity	1/312	98/17632	0.82700974201496	0.865155947827458	0.756499492113122	64780	1
GO:0005085	guanyl-nucleotide exchange factor activity	4/312	327/17632	0.833705307838301	0.870554161223419	0.761219734403101	27128/83874/79890/27040	4
GO:0051087	chaperone binding	1/312	101/17632	0.83608147098825	0.871430503769004	0.761986015548502	1075	1
GO:0099094	ligand-gated cation channel activity	1/312	106/17632	0.850159318359652	0.884477676164996	0.773394570637173	2185	1
GO:0001227	DNA-binding transcription repressor activity, RNA polymerase II-specific	3/312	267/17632	0.854590829055539	0.886724713029064	0.775359398193055	122953/6945/6688	3
GO:0016407	acetyltransferase activity	1/312	108/17632	0.855446945373718	0.886724713029064	0.775359398193055	3030	1
GO:0005179	hormone activity	1/312	121/17632	0.885562747084009	0.916266564957359	0.801191037027599	10911	1
GO:0005267	potassium channel activity	1/312	124/17632	0.89157165736328	0.920803514981748	0.805158183526229	30819	1
GO:0003774	motor activity	1/312	137/17632	0.914179828490469	0.94077065598224	0.822617616202794	4643	1
GO:0016747	transferase activity, transferring acyl groups other than amino-acyl groups	2/312	228/17632	0.914223335883976	0.94077065598224	0.822617616202794	3030/79143	2
GO:0015276	ligand-gated ion channel activity	1/312	144/17632	0.924338453630192	0.947739427139817	0.828711167145371	2185	1
GO:0022834	ligand-gated channel activity	1/312	144/17632	0.924338453630192	0.947739427139817	0.828711167145371	2185	1
GO:0005201	extracellular matrix structural constituent	1/312	155/17632	0.937934372947099	0.959943663287013	0.839382651829914	920	1
GO:0005088	Ras guanyl-nucleotide exchange factor activity	2/312	254/17632	0.941426160923263	0.961781321159441	0.840989515021065	79890/27040	2
GO:0016705	oxidoreductase activity, acting on paired donors, with incorporation or reduction of molecular oxygen	1/312	161/17632	0.944293496521826	0.962975562100496	0.842033769143848	64780	1
GO:0140098	catalytic activity, acting on RNA	3/312	352/17632	0.950509657919704	0.967574463268352	0.846055086232978	6039/79650/440400	3
GO:0017048	Rho GTPase binding	1/312	177/17632	0.958251680625184	0.973707352893332	0.851417735473423	5216	1
GO:0140097	catalytic activity, acting on DNA	1/312	185/17632	0.963862168360159	0.977656260215045	0.854870692585698	1774	1
GO:0005516	calmodulin binding	1/312	192/17632	0.968150985131842	0.978458391050386	0.855572082399948	4643	1
GO:0001077	proximal promoter DNA-binding transcription activator activity, RNA polymerase II-specific	2/312	298/17632	0.969807965839611	0.978458391050386	0.855572082399948	22797/6688	2
GO:0042393	histone binding	1/312	195/17632	0.969830010176926	0.978458391050386	0.855572082399948	81550	1
GO:0003823	antigen binding	1/312	199/17632	0.97193224408413	0.978837624148671	0.855903686947042	11006	1
GO:0008514	organic anion transmembrane transporter activity	1/312	209/17632	0.976570812627723	0.981765338226806	0.858463704269611	28231	1
GO:0003714	transcription corepressor activity	1/312	238/17632	0.986132643582011	0.987042719508869	0.863078289963199	22797	1
GO:0000982	transcription factor activity, RNA polymerase II proximal promoter sequence-specific DNA binding	3/312	447/17632	0.986667354852765	0.987042719508869	0.863078289963199	22797/122953/6688	3
GO:0001228	DNA-binding transcription activator activity, RNA polymerase II-specific	3/312	449/17632	0.987042719508869	0.987042719508869	0.863078289963199	4772/22797/6688	3
