# Supplementary material for: Co-expression network analysis identifies a gene signature as a predictive biomarker for energy metabolism in osteosarcoma
Source: Cancer Cell Int. 2020 Jun 22;20:259. doi: 10.1186/s12935-020-01352-2 (PMC7310058; doi:10.1186/s12935-020-01352-2)
Supplement: Supplementary file 6 — Additional file 6: Table S6. KEGG terms for genes in the pink module. [file 12935_2020_1352_MOESM6_ESM.doc]

ID	Description	GeneRatio	BgRatio	pvalue	p.adjust	qvalue	geneID	Count
hsa04142	Lysosome	29/179	123/7916	3.95224996904863e-22	1.03944174185979e-19	8.57014203814757e-20	537/1522/5476/51606/410/2717/3074/245972/1075/533/3373/967/411/2760/2799/2720/7805/5660/1509/1200/10312/1513/79158/10577/968/527/9114/54/4668	29
hsa05323	Rheumatoid arthritis	20/179	93/7916	1.07129711911896e-14	1.40875571164144e-12	1.16151161336056e-12	537/529/51606/9296/8992/526/6374/245972/533/8600/1435/523/9550/10312/1513/527/9114/8792/3383/54	20
hsa05120	Epithelial cell signaling in Helicobacter pylori infection	16/179	70/7916	2.04263212197683e-12	1.79070749359968e-10	1.47642883202535e-10	537/529/6714/51606/9296/8992/5603/526/245972/533/50848/523/9550/10312/527/9114	16
hsa04966	Collecting duct acid secretion	11/179	27/7916	5.53648600167456e-12	3.64023954610102e-10	3.00135820090779e-10	529/9296/8992/526/245972/523/9550/10312/760/527/9114	11
hsa05110	Vibrio cholerae infection	13/179	50/7916	4.47156578770052e-11	2.35204360433047e-09	1.93924747845538e-09	537/529/51606/9296/8992/526/245972/533/523/9550/10312/527/9114	13
hsa04145	Phagosome	19/179	152/7916	1.10821922610463e-09	4.8576942744253e-08	4.00514316802726e-08	537/529/51606/9296/51807/8992/526/245972/533/523/9550/10312/84790/527/9114/1535/83547/3690/9902	19
hsa04380	Osteoclast differentiation	16/179	128/7916	2.45500825920125e-08	9.22381674528468e-07	7.60498799090913e-07	126014/5603/8600/1435/4772/5291/79168/11006/1513/1535/1436/8792/3690/7305/6688/54	16
hsa04721	Synaptic vesicle cycle	12/179	78/7916	1.46393899822165e-07	4.81269945665366e-06	3.96804517939025e-06	529/51606/9296/8992/526/245972/533/523/9550/10312/527/9114	12
hsa04670	Leukocyte transendothelial migration	14/179	112/7916	1.91177668067092e-07	5.58663630018281e-06	4.60615200255217e-06	4318/10398/2771/5603/7408/50848/2185/5291/103910/5880/137075/1535/1366/3383	14
hsa00190	Oxidative phosphorylation	14/179	133/7916	1.60959123737625e-06	4.23322495429954e-05	3.49027152525798e-05	537/529/51606/9296/8992/526/245972/533/523/9550/64077/10312/527/9114	14
hsa05152	Tuberculosis	15/179	179/7916	1.17586387570857e-05	0.000281138363010322	0.00023179708937413	537/6714/51606/5603/808/245972/2207/533/8717/1509/10312/7421/527/9114/9902	15
hsa04611	Platelet activation	12/179	124/7916	2.17247067410381e-05	0.000476133156074417	0.000392569262162618	6714/2771/5603/2207/7408/8673/5291/103910/83706/54518/5330/3690	12
hsa00531	Glycosaminoglycan degradation	5/179	19/7916	5.02535313609964e-05	0.00101666759599554	0.000838237041325123	3074/3373/411/2799/2720	5
hsa04015	Rap1 signaling pathway	15/179	210/7916	7.67184963331502e-05	0.00144121175254418	0.00118827144696458	6714/2771/6237/5603/808/7408/1435/5291/54518/5880/5330/27040/5216/1436/3690	15
hsa05165	Human papillomavirus infection	19/179	330/7916	0.000158478729887651	0.00277866039736347	0.00229099076188463	537/529/51606/9296/7482/1026/8992/526/245972/7473/533/8717/5291/523/9550/10312/527/9114/3690	19
hsa00603	Glycosphingolipid biosynthesis - globo and isoglobo series	4/179	15/7916	0.000283917001225115	0.00466688570763783	0.00384782251660354	2717/3074/26301/4668	4
hsa04150	mTOR signaling pathway	11/179	153/7916	0.000669819247214715	0.0103624977657335	0.00854382445363661	529/51606/9296/7482/526/6196/7473/5291/55437/523/9550	11
hsa04668	TNF signaling pathway	9/179	112/7916	0.000940098385329888	0.0137358819634311	0.0113251618349682	4318/5603/6374/330/8717/1435/5291/197259/3383	9
hsa05418	Fluid shear stress and atherosclerosis	10/179	139/7916	0.00116721976341148	0.01615677883038	0.0133211784633111	4318/6714/5603/808/2948/5291/5880/1535/3690/3383	10
hsa05163	Human cytomegalovirus infection	13/179	225/7916	0.00172033480997287	0.0226224027511432	0.0186520510976005	6714/2771/1026/5603/808/8717/2185/4772/5291/1230/5880/5330/3690	13
hsa04625	C-type lectin receptor signaling pathway	8/179	104/7916	0.0023737505681252	0.0293114715473659	0.0241671528467376	6714/6237/5603/808/2207/868/4772/5291	8
hsa04662	B cell receptor signaling pathway	7/179	82/7916	0.00245191016746027	0.0293114715473659	0.0241671528467376	4772/5291/79168/11006/971/5880/118788	7
hsa04210	Apoptosis	9/179	136/7916	0.00360820129389248	0.0412589974040748	0.0340178245556911	1522/51807/1075/330/8717/5291/1509/1513/84790	9
hsa00052	Galactose metabolism	4/179	31/7916	0.00493625330059649	0.0540931090857032	0.0445994815755648	2717/2582/3098/2720	4
hsa04071	Sphingolipid signaling pathway	8/179	119/7916	0.00543204026049582	0.057145063540416	0.0471158018384059	2771/5603/2207/8717/5291/1509/5880/5330	8
hsa05135	Yersinia infection	8/179	120/7916	0.00571051261969311	0.0577640314992034	0.0476261376379264	6714/5603/6196/2185/4772/5291/5880/27040	8
hsa04514	Cell adhesion molecules (CAMs)	9/179	147/7916	0.00600663800338779	0.0585091035144811	0.0482404455632704	50848/965/920/6404/80381/137075/1013/1366/3383	9
hsa04971	Gastric acid secretion	6/179	75/7916	0.00681328061109673	0.06399617145423	0.0527645039806739	2771/808/6522/3274/760/5330	6
hsa00511	Other glycan degradation	3/179	18/7916	0.00722454595247838	0.0655191581207522	0.0540201984105462	3074/2519/2720	3
hsa04360	Axon guidance	10/179	181/7916	0.00785496227010835	0.0688618359012832	0.0567762185137656	6714/10398/2771/6237/5291/103910/10507/5880/8482/10501	10
hsa00480	Glutathione metabolism	5/179	56/7916	0.00841245705242469	0.0713702001544418	0.0588443515381829	373156/290/2948/2678/2876	5
hsa04926	Relaxin signaling pathway	8/179	129/7916	0.00873271790221813	0.0717720252588553	0.0591756542058202	4318/6714/2771/5603/2769/408/5291/5330	8
hsa04650	Natural killer cell mediated cytotoxicity	8/179	131/7916	0.0095420920051152	0.0755324958271819	0.0622761422469461	2207/2185/4772/5291/5880/27040/7305/3383	8
hsa00532	Glycosaminoglycan biosynthesis - chondroitin sulfate / dermatan sulfate	3/179	20/7916	0.00976465725522504	0.0755324958271819	0.0622761422469461	56548/166012/9469	3
hsa04530	Tight junction	9/179	169/7916	0.0143061447253253	0.105470947121383	0.0869602365699615	6714/10398/51807/7408/50848/103910/84790/137075/1366	9
hsa04614	Renin-angiotensin system	3/179	23/7916	0.0144370878188965	0.105470947121383	0.0869602365699615	5476/290/7064	3
hsa05130	Pathogenic Escherichia coli infection	10/179	201/7916	0.0156462885729811	0.111215510667406	0.0916965987491924	27128/51807/4643/5603/10095/8717/7009/84790/137075/1366	10
hsa05205	Proteoglycans in cancer	10/179	204/7916	0.0171882692943216	0.117686378301533	0.0970317947973418	4318/6714/7482/1026/6237/5603/7473/967/5291/3690	10
hsa05131	Shigellosis	5/179	67/7916	0.017451592219619	0.117686378301533	0.0970317947973418	6714/5603/10095/391/5216	5
hsa04664	Fc epsilon RI signaling pathway	5/179	68/7916	0.0185020773613996	0.121651158651203	0.100300735169693	5603/2207/5291/5880/27040	5
hsa04917	Prolactin signaling pathway	5/179	70/7916	0.0207263386088112	0.132606729750413	0.109333545441606	6714/5603/8600/5291/8792	5
hsa00600	Sphingolipid metabolism	4/179	47/7916	0.0211767401122333	0.132606729750413	0.109333545441606	410/2717/55331/2720	4
hsa04921	Oxytocin signaling pathway	8/179	153/7916	0.0225144585545686	0.137704711624454	0.113536804461227	6714/10398/2771/1026/808/4772/93589/5330	8
hsa04640	Hematopoietic cell lineage	6/179	98/7916	0.0233398961366253	0.139508924634829	0.115024368520211	290/945/1435/920/1436/3690	6
hsa05167	Kaposi sarcoma-associated herpesvirus infection	9/179	186/7916	0.0250296356030491	0.146284314746709	0.12061064173633	6714/1026/5603/808/8717/4772/5291/1230/3383	9
hsa04062	Chemokine signaling pathway	9/179	189/7916	0.0273937041749897	0.155305087134072	0.128048220730914	6714/2771/6374/408/2185/5291/1230/5880/5330	9
hsa04064	NF-kappa B signaling pathway	6/179	102/7916	0.0277541410467734	0.155305087134072	0.128048220730914	330/8717/8600/27040/8792/3383	6
hsa04660	T cell receptor signaling pathway	6/179	104/7916	0.0301552384511316	0.162902787789009	0.134312484628921	5603/868/4772/5291/920/27040	6
hsa05161	Hepatitis B	8/179	162/7916	0.0303507095120208	0.162902787789009	0.134312484628921	537/4318/6714/1026/5603/2185/4772/5291	8
hsa04928	Parathyroid hormone synthesis, secretion and action	6/179	106/7916	0.03268893060142	0.171943774963469	0.141766730608263	2771/1026/408/8600/7421/5330	6
hsa05132	Salmonella infection	5/179	80/7916	0.0344424567774794	0.177615022205433	0.146442643883607	5603/10095/391/83547/5216	5
hsa04915	Estrogen signaling pathway	7/179	138/7916	0.0367059314445725	0.185647307113895	0.153065220193966	4318/6714/2771/808/5291/1509/5330	7
hsa04370	VEGF signaling pathway	4/179	59/7916	0.0439488702471244	0.214381135572683	0.176756109377517	6714/5603/5291/5880	4
hsa00604	Glycosphingolipid biosynthesis - ganglio series	2/179	15/7916	0.0440174194711972	0.214381135572683	0.176756109377517	3074/2720	2
hsa04540	Gap junction	5/179	88/7916	0.0487033047925666	0.219257963904806	0.180777028474645	6714/2771/51807/84790/5330	5
hsa05224	Breast cancer	7/179	147/7916	0.0488490924401542	0.219257963904806	0.180777028474645	7482/1026/10023/7473/8600/5291/23401	7
hsa01200	Carbon metabolism	6/179	117/7916	0.0490821556086583	0.219257963904806	0.180777028474645	3098/7086/113675/3030/2805/50	6
hsa04072	Phospholipase D signaling pathway	7/179	148/7916	0.0503387829600244	0.219257963904806	0.180777028474645	27128/6237/2207/2185/5291/5330/9162	7
hsa05143	African trypanosomiasis	3/179	37/7916	0.0503951477387257	0.219257963904806	0.180777028474645	7064/5330/3383	3
hsa05235	PD-L1 expression and PD-1 checkpoint pathway in cancer	5/179	89/7916	0.0506978872608958	0.219257963904806	0.180777028474645	5603/4772/5291/920/27040	5
hsa05170	Human immunodeficiency virus 1 infection	9/179	212/7916	0.0509244052237581	0.219257963904806	0.180777028474645	2771/5603/808/8717/2185/4772/5291/920/5880	9
hsa04810	Regulation of actin cytoskeleton	9/179	213/7916	0.052178825081991	0.219257963904806	0.180777028474645	6714/10398/6237/10095/5291/103910/5880/5216/3690	9
hsa04722	Neurotrophin signaling pathway	6/179	119/7916	0.0525218696806189	0.219257963904806	0.180777028474645	5603/6196/808/5291/5664/4145	6
hsa04024	cAMP signaling pathway	9/179	216/7916	0.0560635511232728	0.230386155397199	0.189952163345299	10398/2771/6237/808/4772/56670/5291/5880/2696	9
hsa04666	Fc gamma R-mediated phagocytosis	5/179	93/7916	0.0591507391284613	0.235706733193717	0.194338951522536	10095/7408/5291/5880/27040	5
hsa04912	GnRH signaling pathway	5/179	93/7916	0.0591507391284613	0.235706733193717	0.194338951522536	6714/5603/808/2185/5330	5
hsa01210	2-Oxocarboxylic acid metabolism	2/179	18/7916	0.061384928673375	0.240958749867129	0.198669211417365	2805/50	2
hsa05219	Bladder cancer	3/179	41/7916	0.0648136309663291	0.250676249178596	0.206681238066003	4318/6714/1026	3
hsa04310	Wnt signaling pathway	7/179	160/7916	0.0704670055299839	0.262192972371442	0.216176715263226	7482/10023/7473/4772/23401/5880/5330	7
hsa04010	MAPK signaling pathway	11/179	295/7916	0.0706653539433882	0.262192972371442	0.216176715263226	1846/6237/5603/6196/8717/408/1435/4772/93589/5880/1436	11
hsa01522	Endocrine resistance	5/179	98/7916	0.0707821332257506	0.262192972371442	0.216176715263226	4318/6714/1026/5603/5291	5
hsa04061	Viral protein interaction with cytokine and cytokine receptor	5/179	100/7916	0.0757635059178269	0.269267595356601	0.222009704396477	6374/1435/8764/1230/1436	5
hsa04750	Inflammatory mediator regulation of TRP channels	5/179	100/7916	0.0757635059178269	0.269267595356601	0.222009704396477	6714/5603/808/5291/5330	5
hsa04933	AGE-RAGE signaling pathway in diabetic complications	5/179	100/7916	0.0757635059178269	0.269267595356601	0.222009704396477	5603/4772/5291/5330/3383	5
hsa04916	Melanogenesis	5/179	101/7916	0.0783239713036049	0.274656059371308	0.226452464400598	2771/7482/808/7473/5330	5
hsa05142	Chagas disease (American trypanosomiasis)	5/179	102/7916	0.0809306635848849	0.275705779225736	0.227317952853719	2771/5603/2769/5291/5330	5
hsa04510	Focal adhesion	8/179	199/7916	0.0816015249579906	0.275705779225736	0.227317952853719	6714/10398/330/7408/5291/103910/5880/3690	8
hsa01524	Platinum drug resistance	4/179	73/7916	0.0828165648624835	0.275705779225736	0.227317952853719	1026/330/2948/5291	4
hsa05100	Bacterial invasion of epithelial cells	4/179	73/7916	0.0828165648624835	0.275705779225736	0.227317952853719	6714/10095/5291/391	4
hsa05225	Hepatocellular carcinoma	7/179	168/7916	0.0862191887446045	0.283445582997887	0.23369938001827	7482/1026/10023/7473/2948/5291/23401	7
hsa01230	Biosynthesis of amino acids	4/179	75/7916	0.0894081335968493	0.287175721704495	0.236774859600264	7086/113675/2805/50	4
hsa04973	Carbohydrate digestion and absorption	3/179	47/7916	0.0895376774896143	0.287175721704495	0.236774859600264	3098/5291/5330	3
hsa05133	Pertussis	4/179	76/7916	0.0927961982921827	0.29404096567282	0.24243521684451	2771/5603/6374/808	4
hsa00520	Amino sugar and nucleotide sugar metabolism	3/179	48/7916	0.0939931414727055	0.294288050087161	0.242638936633801	2582/3074/3098	3
hsa00534	Glycosaminoglycan biosynthesis - heparan sulfate / heparin	2/179	24/7916	0.101504680303444	0.314067422585949	0.258946924365441	2131/9956	2
hsa05226	Gastric cancer	6/179	149/7916	0.121307810324455	0.370976210643391	0.305867918321147	7482/1026/10023/7473/5291/23401	6
hsa04012	ErbB signaling pathway	4/179	85/7916	0.12590937557415	0.380622595126452	0.313821311170899	6714/1026/868/5291	4
hsa04392	Hippo signaling pathway - multiple species	2/179	29/7916	0.138981250193995	0.415364418193416	0.342465760047403	23286/83937	2
hsa04970	Salivary secretion	4/179	90/7916	0.146181539710798	0.431974662291459	0.356160818219094	1471/808/6522/5330	4
hsa04218	Cellular senescence	6/179	160/7916	0.154157972308314	0.442969176320264	0.365225736729936	1026/6237/5603/808/4772/5291	6
hsa04658	Th1 and Th2 cell differentiation	4/179	92/7916	0.154627788725893	0.442969176320264	0.365225736729936	5603/4772/920/27040	4
hsa04014	Ras signaling pathway	8/179	232/7916	0.154954997039788	0.442969176320264	0.365225736729936	6237/100271927/808/1435/5291/5880/27040/1436	8
hsa04657	IL-17 signaling pathway	4/179	94/7916	0.163253840784042	0.461674840066699	0.380648457289334	4318/5603/6374/8717	4
hsa05217	Basal cell carcinoma	3/179	63/7916	0.170255599982974	0.476353433994917	0.392750880139896	7482/1026/7473	3
hsa04929	GnRH secretion	3/179	64/7916	0.175858547024649	0.48467706676709	0.399613671218814	408/5291/5330	3
hsa04022	cGMP-PKG signaling pathway	6/179	167/7916	0.176916343762892	0.48467706676709	0.399613671218814	10398/2771/808/7408/4772/5330	6
hsa05231	Choline metabolism in cancer	4/179	98/7916	0.181009628760484	0.487988340878124	0.402343799163072	6580/5291/5880/9162	4
hsa04144	Endocytosis	8/179	243/7916	0.184765476957258	0.487988340878124	0.402343799163072	27128/6714/116988/2350/10095/408/868/6456	8
hsa04070	Phosphatidylinositol signaling system	4/179	99/7916	0.18554689767229	0.487988340878124	0.402343799163072	808/5291/5330/9162	4
hsa04914	Progesterone-mediated oocyte maturation	4/179	99/7916	0.18554689767229	0.487988340878124	0.402343799163072	2771/5603/6196/5291	4
hsa04720	Long-term potentiation	3/179	67/7916	0.192964488198721	0.497545690159446	0.41022378296116	6196/808/5330	3
hsa05221	Acute myeloid leukemia	3/179	67/7916	0.192964488198721	0.497545690159446	0.41022378296116	5291/1436/6688	3
hsa04371	Apelin signaling pathway	5/179	137/7916	0.198225787647898	0.506149341275702	0.417317447679786	2771/6237/1490/808/5330	5
hsa00920	Sulfur metabolism	1/179	10/7916	0.204553547804343	0.512455414049112	0.422516771239212	23474	1
hsa04924	Renin secretion	3/179	69/7916	0.204592465685007	0.512455414049112	0.422516771239212	2771/808/5330	3
hsa05340	Primary immunodeficiency	2/179	38/7916	0.211900888285615	0.525754090746383	0.43348145965081	100/920	2
hsa04520	Adherens junction	3/179	71/7916	0.216378061566643	0.528562426520885	0.435796917603772	6714/5880/5795	3
hsa04115	p53 signaling pathway	3/179	72/7916	0.22232430296871	0.528562426520885	0.435796917603772	1026/55240/64065	3
hsa04976	Bile secretion	3/179	72/7916	0.22232430296871	0.528562426520885	0.435796917603772	6580/6522/760	3
hsa00430	Taurine and hypotaurine metabolism	1/179	11/7916	0.222563276484209	0.528562426520885	0.435796917603772	2678	1
hsa04659	Th17 cell differentiation	4/179	107/7916	0.223081480394746	0.528562426520885	0.435796917603772	5603/4772/920/27040	4
hsa04216	Ferroptosis	2/179	40/7916	0.228632185123619	0.536877363281356	0.442652538867158	64116/55240	2
hsa05212	Pancreatic cancer	3/179	75/7916	0.240350265847466	0.554492279981435	0.457175944271266	1026/5291/5880	3
hsa05214	Glioma	3/179	75/7916	0.240350265847466	0.554492279981435	0.457175944271266	1026/808/5291	3
hsa05202	Transcriptional misregulation in cancer	6/179	186/7916	0.244705421904963	0.55963066053048	0.461412511784186	4318/1026/85414/330/1436/6688	6
hsa04261	Adrenergic signaling in cardiomyocytes	5/179	149/7916	0.247603105713466	0.561376006919323	0.462851540625898	2771/5603/808/93589/5330	5
hsa04020	Calcium signaling pathway	6/179	193/7916	0.27143376179419	0.604266125593431	0.498214216018598	808/2769/2185/3274/93129/5330	6
hsa04934	Cushing syndrome	5/179	155/7916	0.273413189907294	0.604266125593431	0.498214216018598	2771/7482/1026/7473/5330	5
hsa05160	Hepatitis C	5/179	155/7916	0.273413189907294	0.604266125593431	0.498214216018598	1026/8717/5291/137075/1366	5
hsa04930	Type II diabetes mellitus	2/179	46/7916	0.279188125107426	0.611887307527108	0.504497840106401	3098/5291	2
hsa04919	Thyroid hormone signaling pathway	4/179	119/7916	0.282538924593866	0.614113530315594	0.506333348989443	6714/5291/5330/3690	4
hsa05169	Epstein-Barr virus infection	6/179	201/7916	0.302805007734684	0.642987680720146	0.530139932873124	1026/5603/8717/965/5291/3383	6
hsa05203	Viral carcinogenesis	6/179	201/7916	0.302805007734684	0.642987680720146	0.530139932873124	6714/1026/245972/8717/5291/9114	6
hsa00270	Cysteine and methionine metabolism	2/179	49/7916	0.304439597639639	0.642987680720146	0.530139932873124	113675/2805	2
hsa00730	Thiamine metabolism	1/179	16/7916	0.306707558169019	0.642987680720146	0.530139932873124	26289	1
hsa05210	Colorectal cancer	3/179	86/7916	0.308047329926762	0.642987680720146	0.530139932873124	1026/5291/5880	3
hsa00330	Arginine and proline metabolism	2/179	50/7916	0.312825793135662	0.647293865969511	0.533690359774742	2805/1152	2
hsa05014	Amyotrophic lateral sclerosis (ALS)	2/179	51/7916	0.321190578957478	0.647293865969511	0.533690359774742	5603/2876	2
hsa00120	Primary bile acid biosynthesis	1/179	17/7916	0.322416336281392	0.647293865969511	0.533690359774742	80270	1
hsa00360	Phenylalanine metabolism	1/179	17/7916	0.322416336281392	0.647293865969511	0.533690359774742	2805	1
hsa00910	Nitrogen metabolism	1/179	17/7916	0.322416336281392	0.647293865969511	0.533690359774742	760	1
hsa04961	Endocrine and other factor-regulated calcium reabsorption	2/179	53/7916	0.337842851893492	0.673126288242337	0.554989054944652	7421/5330	2
hsa04728	Dopaminergic synapse	4/179	131/7916	0.344079481406138	0.676618265075165	0.55786817132473	2771/5603/808/5330	4
hsa05222	Small cell lung cancer	3/179	92/7916	0.34538683776836	0.676618265075165	0.55786817132473	1026/330/5291	3
hsa04060	Cytokine-cytokine receptor interaction	8/179	294/7916	0.34731355811843	0.676618265075165	0.55786817132473	6374/8600/1435/8764/920/1230/1436/8792	8
hsa04923	Regulation of lipolysis in adipocytes	2/179	55/7916	0.354371832841748	0.685292588510146	0.565020104995357	2771/5291	2
hsa04140	Autophagy - animal	4/179	137/7916	0.375077487874541	0.7017398432766	0.578580779327515	6237/8673/5291/1509	4
hsa04910	Insulin signaling pathway	4/179	137/7916	0.375077487874541	0.7017398432766	0.578580779327515	808/3098/868/5291	4
hsa05166	Human T-cell leukemia virus 1 infection	6/179	219/7916	0.375346798000733	0.7017398432766	0.578580779327515	1026/4772/5291/920/6688/3383	6
hsa04713	Circadian entrainment	3/179	97/7916	0.376387353336543	0.7017398432766	0.578580779327515	2771/808/5330	3
hsa05215	Prostate cancer	3/179	97/7916	0.376387353336543	0.7017398432766	0.578580779327515	4318/1026/5291	3
hsa05213	Endometrial cancer	2/179	58/7916	0.378886151122727	0.7017398432766	0.578580779327515	1026/5291	2
hsa00220	Arginine biosynthesis	1/179	21/7916	0.381790005963744	0.702173227751501	0.578938102528754	2805	1
hsa04621	NOD-like receptor signaling pathway	5/179	181/7916	0.389649606767439	0.703358705836976	0.579915522923422	5603/9051/330/5330/1535	5
hsa04550	Signaling pathways regulating pluripotency of stem cells	4/179	140/7916	0.39054580011285	0.703358705836976	0.579915522923422	7482/5603/7473/5291	4
hsa04730	Long-term depression	2/179	60/7916	0.395014517240375	0.703358705836976	0.579915522923422	2771/5330	2
hsa05416	Viral myocarditis	2/179	60/7916	0.395014517240375	0.703358705836976	0.579915522923422	5880/3383	2
hsa00514	Other types of O-glycan biosynthesis	1/179	22/7916	0.395806420014724	0.703358705836976	0.579915522923422	285203	1
hsa00561	Glycerolipid metabolism	2/179	61/7916	0.403007802161531	0.708554496335305	0.584199424635072	2717/9162	2
hsa04972	Pancreatic secretion	3/179	102/7916	0.407091305461717	0.708554496335305	0.584199424635072	6522/760/5330	3
hsa05146	Amoebiasis	3/179	102/7916	0.407091305461717	0.708554496335305	0.584199424635072	2769/5291/5330	3
hsa04964	Proximal tubule bicarbonate reclamation	1/179	23/7916	0.409506781151963	0.708554496335305	0.584199424635072	760	1
hsa00590	Arachidonic acid metabolism	2/179	63/7916	0.418842849238746	0.715999023482525	0.590337397788274	2678/2876	2
hsa04620	Toll-like receptor signaling pathway	3/179	104/7916	0.419254181050604	0.715999023482525	0.590337397788274	5603/5291/1513	3
hsa04137	Mitophagy - animal	2/179	65/7916	0.434464178176999	0.732548435340834	0.603982300100908	6714/6237	2
hsa00563	Glycosylphosphatidylinositol (GPI)-anchor biosynthesis	1/179	25/7916	0.435987536489465	0.732548435340834	0.603982300100908	51604	1
hsa05223	Non-small cell lung cancer	2/179	66/7916	0.442190703661409	0.732548435340834	0.603982300100908	1026/5291	2
hsa04931	Insulin resistance	3/179	108/7916	0.443326506246335	0.732548435340834	0.603982300100908	6196/5291/6945	3
hsa00790	Folate biosynthesis	1/179	26/7916	0.448781634952066	0.732548435340834	0.603982300100908	6697	1
hsa04066	HIF-1 signaling pathway	3/179	109/7916	0.449285759930714	0.732548435340834	0.603982300100908	1026/3098/5291	3
hsa00062	Fatty acid elongation	1/179	27/7916	0.461287095958857	0.732548435340834	0.603982300100908	3030	1
hsa00601	Glycosphingolipid biosynthesis - lacto and neolacto series	1/179	27/7916	0.461287095958857	0.732548435340834	0.603982300100908	10402	1
hsa04390	Hippo signaling pathway	4/179	154/7916	0.461724784960274	0.732548435340834	0.603982300100908	7482/1490/7473/23286	4
hsa05211	Renal cell carcinoma	2/179	69/7916	0.465016874780722	0.732548435340834	0.603982300100908	1026/5291	2
hsa05230	Central carbon metabolism in cancer	2/179	69/7916	0.465016874780722	0.732548435340834	0.603982300100908	3098/5291	2
hsa04725	Cholinergic synapse	3/179	112/7916	0.467007095560977	0.732548435340834	0.603982300100908	2771/5291/5330	3
hsa05145	Toxoplasmosis	3/179	112/7916	0.467007095560977	0.732548435340834	0.603982300100908	2771/5603/330	3
hsa04622	RIG-I-like receptor signaling pathway	2/179	70/7916	0.472503644613195	0.732548435340834	0.603982300100908	5603/8717	2
hsa00650	Butanoate metabolism	1/179	28/7916	0.473510395467459	0.732548435340834	0.603982300100908	3030	1
hsa04744	Phototransduction	1/179	28/7916	0.473510395467459	0.732548435340834	0.603982300100908	808	1
hsa00982	Drug metabolism - cytochrome P450	2/179	72/7916	0.487287668030512	0.737585062360318	0.608134972368323	373156/2948	2
hsa05218	Melanoma	2/179	72/7916	0.487287668030512	0.737585062360318	0.608134972368323	1026/5291	2
hsa00020	Citrate cycle (TCA cycle)	1/179	30/7916	0.497135694556761	0.737585062360318	0.608134972368323	50	1
hsa00030	Pentose phosphate pathway	1/179	30/7916	0.497135694556761	0.737585062360318	0.608134972368323	7086	1
hsa00630	Glyoxylate and dicarboxylate metabolism	1/179	30/7916	0.497135694556761	0.737585062360318	0.608134972368323	50	1
hsa00562	Inositol phosphate metabolism	2/179	74/7916	0.501812739000229	0.737585062360318	0.608134972368323	5291/5330	2
hsa04918	Thyroid hormone synthesis	2/179	74/7916	0.501812739000229	0.737585062360318	0.608134972368323	2876/5330	2
hsa00410	beta-Alanine metabolism	1/179	31/7916	0.508549936336414	0.737585062360318	0.608134972368323	3030	1
hsa00512	Mucin type O-glycan biosynthesis	1/179	31/7916	0.508549936336414	0.737585062360318	0.608134972368323	11226	1
hsa01523	Antifolate resistance	1/179	31/7916	0.508549936336414	0.737585062360318	0.608134972368323	2350	1
hsa05310	Asthma	1/179	31/7916	0.508549936336414	0.737585062360318	0.608134972368323	2207	1
hsa00980	Metabolism of xenobiotics by cytochrome P450	2/179	76/7916	0.516072363693712	0.737585062360318	0.608134972368323	373156/2948	2
hsa05140	Leishmaniasis	2/179	76/7916	0.516072363693712	0.737585062360318	0.608134972368323	5603/1535	2
hsa05220	Chronic myeloid leukemia	2/179	76/7916	0.516072363693712	0.737585062360318	0.608134972368323	1026/5291	2
hsa04215	Apoptosis - multiple species	1/179	32/7916	0.519706507217299	0.737585062360318	0.608134972368323	330	1
hsa05412	Arrhythmogenic right ventricular cardiomyopathy (ARVC)	2/179	77/7916	0.523100904619723	0.737585062360318	0.608134972368323	93589/3690	2
hsa04612	Antigen processing and presentation	2/179	78/7916	0.530061137873634	0.737585062360318	0.608134972368323	10437/920	2
hsa00051	Fructose and mannose metabolism	1/179	33/7916	0.530611192048362	0.737585062360318	0.608134972368323	3098	1
hsa01521	EGFR tyrosine kinase inhibitor resistance	2/179	79/7916	0.536952544478719	0.737585062360318	0.608134972368323	6714/5291	2
hsa04610	Complement and coagulation cascades	2/179	79/7916	0.536952544478719	0.737585062360318	0.608134972368323	2153/5104	2
hsa00040	Pentose and glucuronate interconversions	1/179	34/7916	0.541269646522971	0.737585062360318	0.608134972368323	51084	1
hsa00640	Propanoate metabolism	1/179	34/7916	0.541269646522971	0.737585062360318	0.608134972368323	3030	1
hsa04130	SNARE interactions in vesicular transport	1/179	34/7916	0.541269646522971	0.737585062360318	0.608134972368323	8673	1
hsa04114	Oocyte meiosis	3/179	128/7916	0.556777338571925	0.746322084829115	0.615338601059827	5603/6196/808	3
hsa05204	Chemical carcinogenesis	2/179	82/7916	0.557209470015028	0.746322084829115	0.615338601059827	373156/2948	2
hsa00250	Alanine, aspartate and glutamate metabolism	1/179	36/7916	0.561869858540551	0.746322084829115	0.615338601059827	2805	1
hsa00350	Tyrosine metabolism	1/179	36/7916	0.561869858540551	0.746322084829115	0.615338601059827	2805	1
hsa00500	Starch and sucrose metabolism	1/179	36/7916	0.561869858540551	0.746322084829115	0.615338601059827	3098	1
hsa04960	Aldosterone-regulated sodium reabsorption	1/179	37/7916	0.571822307185378	0.749212797562767	0.617721978378747	5291	1
hsa05216	Thyroid cancer	1/179	37/7916	0.571822307185378	0.749212797562767	0.617721978378747	1026	1
hsa04068	FoxO signaling pathway	3/179	131/7916	0.572592290152533	0.749212797562767	0.617721978378747	1026/5603/5291	3
hsa04270	Vascular smooth muscle contraction	3/179	132/7916	0.577786399162858	0.752266450395206	0.620239698945017	10398/808/5330	3
hsa00513	Various types of N-glycan biosynthesis	1/179	38/7916	0.581549913101588	0.753436586924718	0.621204470308152	3074	1
hsa00260	Glycine, serine and threonine metabolism	1/179	40/7916	0.600350690609881	0.772329050409919	0.63678120626153	113675	1
hsa04727	GABAergic synapse	2/179	89/7916	0.60200553358948	0.772329050409919	0.63678120626153	6714/2771	2
hsa05162	Measles	3/179	138/7916	0.608114836870221	0.772636313603725	0.637034543135351	8717/868/5291	3
hsa05410	Hypertrophic cardiomyopathy (HCM)	2/179	90/7916	0.608120596638673	0.772636313603725	0.637034543135351	93589/3690	2
hsa05032	Morphine addiction	2/179	91/7916	0.614164510405942	0.774361250999583	0.638456744870578	2771/408	2
hsa00380	Tryptophan metabolism	1/179	42/7916	0.618311265056701	0.774361250999583	0.638456744870578	3030	1
hsa00860	Porphyrin and chlorophyll metabolism	1/179	42/7916	0.618311265056701	0.774361250999583	0.638456744870578	644	1
hsa00071	Fatty acid degradation	1/179	44/7916	0.635468983408528	0.791160519184377	0.652307652399366	3030	1
hsa05150	Staphylococcus aureus infection	2/179	96/7916	0.643320505260395	0.791160519184377	0.652307652399366	6404/3383	2
hsa05414	Dilated cardiomyopathy (DCM)	2/179	96/7916	0.643320505260395	0.791160519184377	0.652307652399366	93589/3690	2
hsa02010	ABC transporters	1/179	45/7916	0.643757988994132	0.791160519184377	0.652307652399366	10347	1
hsa00564	Glycerophospholipid metabolism	2/179	97/7916	0.648940150564055	0.793819812085332	0.65450022529349	9162/79143	2
hsa04925	Aldosterone synthesis and secretion	2/179	98/7916	0.654489795862934	0.794306224558009	0.654901269797678	808/5330	2
hsa04723	Retrograde endocannabinoid signaling	3/179	148/7916	0.655378139654327	0.794306224558009	0.654901269797678	2771/5603/5330	3
hsa00280	Valine, leucine and isoleucine degradation	1/179	48/7916	0.667517056757514	0.805307274895533	0.663971577460395	3030	1
hsa05030	Cocaine addiction	1/179	49/7916	0.675081170489136	0.807028853812013	0.665391010147187	2771	1
hsa05144	Malaria	1/179	49/7916	0.675081170489136	0.807028853812013	0.665391010147187	3383	1
hsa04340	Hedgehog signaling pathway	1/179	50/7916	0.682474137373901	0.808516658240252	0.666617697008173	408	1
hsa04979	Cholesterol metabolism	1/179	50/7916	0.682474137373901	0.808516658240252	0.666617697008173	10577	1
hsa04922	Glucagon signaling pathway	2/179	106/7916	0.696404365145977	0.821319946338081	0.677173940146667	808/5330	2
hsa04330	Notch signaling pathway	1/179	53/7916	0.703664239273322	0.826177209503945	0.681178727867972	5664	1
hsa05206	MicroRNAs in cancer	6/179	310/7916	0.708578261749603	0.828249257067313	0.682887120095524	4318/1026/85414/7473/5291/3690	6
hsa04217	Necroptosis	3/179	162/7916	0.714500313542662	0.831476028591682	0.685547576105209	330/8717/197259	3
hsa01212	Fatty acid metabolism	1/179	57/7916	0.729745668346446	0.84442029819939	0.696220057750948	3030	1
hsa04724	Glutamatergic synapse	2/179	114/7916	0.734049188984699	0.84442029819939	0.696220057750948	2771/5330	2
hsa04978	Mineral absorption	1/179	58/7916	0.735901098473178	0.84442029819939	0.696220057750948	7421	1
hsa04726	Serotonergic synapse	2/179	115/7916	0.738466420478554	0.84442029819939	0.696220057750948	2771/5330	2
hsa05164	Influenza A	3/179	170/7916	0.744629267348561	0.847781373647929	0.698991246633874	8717/5291/3383	3
hsa05010	Alzheimer disease	3/179	171/7916	0.748212803755415	0.848189514602044	0.699327756686096	808/5664/5330	3
hsa00310	Lysine degradation	1/179	61/7916	0.753543283350939	0.85013709714019	0.700933528160413	3030	1
hsa04213	Longevity regulating pathway - multiple species	1/179	62/7916	0.75915954716764	0.85013709714019	0.700933528160413	5291	1
hsa04152	AMPK signaling pathway	2/179	120/7916	0.759628204668991	0.85013709714019	0.700933528160413	5291/55437	2
hsa04927	Cortisol synthesis and secretion	1/179	65/7916	0.775256040975353	0.860305226905138	0.709317097228171	5330	1
hsa05321	Inflammatory bowel disease (IBD)	1/179	65/7916	0.775256040975353	0.860305226905138	0.709317097228171	4772	1
hsa00010	Glycolysis / Gluconeogenesis	1/179	68/7916	0.790282339324631	0.866766733492452	0.714644575142866	3098	1
hsa05031	Amphetamine addiction	1/179	68/7916	0.790282339324631	0.866766733492452	0.714644575142866	808	1
hsa05034	Alcoholism	3/179	184/7916	0.79123644851656	0.866766733492452	0.714644575142866	2771/808/55315	3
hsa04920	Adipocytokine signaling pathway	1/179	69/7916	0.795065654979688	0.866766733492452	0.714644575142866	8717	1
hsa00230	Purine metabolism	2/179	130/7916	0.797557222453131	0.866766733492452	0.714644575142866	100/26289	2
hsa04120	Ubiquitin mediated proteolysis	2/179	136/7916	0.81770000603832	0.882304727346497	0.727455568674719	330/868	2
hsa04151	PI3K-Akt signaling pathway	6/179	354/7916	0.818564081644659	0.882304727346497	0.727455568674719	1026/1435/5291/118788/1436/3690	6
hsa03320	PPAR signaling pathway	1/179	76/7916	0.825644053918049	0.886303617063048	0.730752632039175	1622	1
hsa00983	Drug metabolism - other enzymes	1/179	79/7916	0.837317410007455	0.895180808260002	0.738071829103704	2948	1
hsa04146	Peroxisome	1/179	83/7916	0.851681486289945	0.902813274575	0.744364757104063	373156	1
hsa04742	Taste transduction	1/179	83/7916	0.851681486289945	0.902813274575	0.744364757104063	5330	1
hsa04932	Non-alcoholic fatty liver disease (NAFLD)	2/179	149/7916	0.855328510931221	0.902813274575	0.744364757104063	5291/6945	2
hsa04260	Cardiac muscle contraction	1/179	86/7916	0.861620273453708	0.902813274575	0.744364757104063	93589	1
hsa04911	Insulin secretion	1/179	86/7916	0.861620273453708	0.902813274575	0.744364757104063	5330	1
hsa04512	ECM-receptor interaction	1/179	88/7916	0.867875289098323	0.905319324316853	0.746430981826183	3690	1
hsa04211	Longevity regulating pathway	1/179	89/7916	0.870896536320014	0.905319324316853	0.746430981826183	5291	1
hsa04630	JAK-STAT signaling pathway	2/179	162/7916	0.885772186054285	0.915481673015439	0.754809784435383	1026/5291	2
hsa04974	Protein digestion and absorption	1/179	95/7916	0.887634321745007	0.915481673015439	0.754809784435383	1803	1
hsa05168	Herpes simplex virus 1 infection	7/179	491/7916	0.933926038026761	0.957950888984298	0.78982542777973	6714/330/8717/5291/8764/10308/3690	7
hsa05016	Huntington disease	2/179	193/7916	0.936096496079714	0.957950888984298	0.78982542777973	2876/5330	2
hsa04110	Cell cycle	1/179	124/7916	0.942654151972161	0.960922643289451	0.792275623444575	1026	1
hsa05012	Parkinson disease	1/179	142/7916	0.962275358845183	0.977136754348583	0.805644072026449	2771	1
hsa04714	Thermogenesis	2/179	231/7916	0.969486694107752	0.980673079039765	0.808559752980555	5603/6196	2
hsa04141	Protein processing in endoplasmic reticulum	1/179	166/7916	0.978449428613133	0.985947125384115	0.812908176222244	55741	1
hsa04080	Neuroactive ligand-receptor interaction	3/179	340/7916	0.984915182026827	0.988674400278838	0.815156799909709	10911/3274/2696	3
hsa04740	Olfactory transduction	2/179	448/7916	0.999685971684976	0.999685971684976	0.824235782137703	808/408	2
